# Supplementary material for: High-throughput sequencing of SARS-CoV-2 in wastewater provides insights into circulating variants
Source: medRxiv. 2021 Jan 25:2021.01.22.21250320. Preprint. [Version 1] doi: 10.1101/2021.01.22.21250320 (PMC7836124; doi:10.1101/2021.01.22.21250320)
Supplement: Supplement 1 — Supplementary Table1. Summary of the SNVs detected in SARS-CoV-2 sequences in the 52 wastewater samples (n=7,973). In the order of the table, the information contained in each column is: the sample name, date of collection, state, location within the state, SNV position, reference nucleotide, alternative nucleotide, frequency of alternative nucleotide, total read depth at position, reference codon, reference amino acid, alternative codon, alternative amino acid, bin (number of wastewater samples that contain that SNV), global frequency of SNV, USA frequency of SNV and if the SNV is synonymous (syn) or non-synonymous (Nsyn). [file media-1.xlsx]

## Sheet: Sheet1
SAMPLE	COLLECTION_DATE	STATE	LOCATION	POSITION	REF	ALT	ALT_FREQ	TOTAL_DP	REF_CODON	REF_AA	ALT_CODON	ALT_AA	BIN	GLOBAL_FREQUENCY	USA_FREQUENCY	Sy/Ns
110	6_May_2020	AZ	Guadalupe	360	g	T	0.0958904	146	gga	G	gTa	V	1	0/45836	0/9092	Nsyn
110	6_May_2020	AZ	Guadalupe	943	g	T	0.108974	156	agg	R	agT	S	1	0/45836	0/9092	Nsyn
110	6_May_2020	AZ	Guadalupe	6174	t	A	0.116667	60	att	I	aAt	N	1	0/45836	0/9092	Nsyn
110	6_May_2020	AZ	Guadalupe	7289	g	C	0.0628931	159	gga	G	Cga	R	1	0/45836	0/9092	Nsyn
110	6_May_2020	AZ	Guadalupe	7971	t	C	0.117647	187	ata	I	aCa	T	1	0/45836	0/9092	Nsyn
110	6_May_2020	AZ	Guadalupe	8783	c	T	0.0534351	131	cag	Q	Tag	*	1	0/45836	0/9092	Nsyn
110	6_May_2020	AZ	Guadalupe	9203	g	C	0.17284	81	gat	D	Cat	H	1	0/45836	0/9092	Nsyn
110	6_May_2020	AZ	Guadalupe	9620	g	A	0.0512821	234	gat	D	Aat	N	1	0/45836	0/9092	Nsyn
110	6_May_2020	AZ	Guadalupe	10511	g	T	0.033195	241	gat	D	Tat	Y	1	0/45836	0/9092	Nsyn
110	6_May_2020	AZ	Guadalupe	12291	t	A	0.113208	212	atg	M	aAg	K	1	0/45836	0/9092	Nsyn
110	6_May_2020	AZ	Guadalupe	17246	g	C	0.0655738	183	cgt	R	cCt	P	1	0/45836	0/9092	Nsyn
110	6_May_2020	AZ	Guadalupe	17278	g	C	0.0952381	294	gtg	V	Ctg	L	1	0/45836	0/9092	Nsyn
110	6_May_2020	AZ	Guadalupe	17836	g	T	0.163934	61	gat	D	Tat	Y	1	0/45836	0/9092	Nsyn
110	6_May_2020	AZ	Guadalupe	17837	a	T	0.166667	60	gat	D	gTt	V	1	0/45836	0/9092	Nsyn
110	6_May_2020	AZ	Guadalupe	18334	g	C	0.0688259	247	gaa	E	Caa	Q	1	0/45836	0/9092	Nsyn
110	6_May_2020	AZ	Guadalupe	18551	g	T	0.0503145	159	agt	S	aTt	I	1	0/45836	0/9092	Nsyn
110	6_May_2020	AZ	Guadalupe	18988	g	T	0.0406977	172	gtt	V	Ttt	F	1	0/45836	0/9092	Nsyn
110	6_May_2020	AZ	Guadalupe	19057	t	C	0.172414	87	tgt	C	Cgt	R	1	0/45836	0/9092	Nsyn
110	6_May_2020	AZ	Guadalupe	19282	g	C	0.11236	89	gat	D	Cat	H	1	0/45836	0/9092	Nsyn
110	6_May_2020	AZ	Guadalupe	19399	t	C	0.170732	41	tct	S	Cct	P	1	0/45836	0/9092	Nsyn
110	6_May_2020	AZ	Guadalupe	23543	g	C	0.09375	96	gag	E	Cag	Q	1	0/45836	0/9092	Nsyn
110	6_May_2020	AZ	Guadalupe	23567	g	C	0.0619469	113	ggt	G	Cgt	R	1	0/45836	0/9092	Nsyn
110	6_May_2020	AZ	Guadalupe	24267	t	A	0.154762	84	atg	M	aAg	K	1	0/45836	0/9092	Nsyn
110	6_May_2020	AZ	Guadalupe	24268	g	T	0.152941	85	atg	M	atT	I	1	0/45836	0/9092	Nsyn
110	6_May_2020	AZ	Guadalupe	26898	g	T	0.24	75	ggc	G	Tgc	C	1	0/45836	0/9092	Nsyn
110	6_May_2020	AZ	Guadalupe	28925	g	C	0.0551724	290	gct	A	Cct	P	1	0/45836	0/9092	Nsyn
110	6_May_2020	AZ	Guadalupe	22915	c	T	0.0416667	216	tac	Y	taT	Y	1	0/45836	0/9092	Syn
110	6_May_2020	AZ	Guadalupe	25914	c	T	0.160714	56	ggc	G	ggT	G	1	0/45836	0/9092	Syn
110	6_May_2020	AZ	Guadalupe	419	g	T	0.0361991	221	ggc	G	Tgc	C	1	0/45836	0/9092	Nsyn
110	6_May_2020	AZ	Guadalupe	906	c	T	0.0440252	159	act	T	aTt	I	5	0/45836	0/9092	Nsyn
110	6_May_2020	AZ	Guadalupe	1130	g	A	0.147541	61	gaa	E	Aaa	K	2	0/45836	0/9092	Nsyn
110	6_May_2020	AZ	Guadalupe	1338	g	T	0.1	70	ggt	G	gTt	V	2	0/45836	0/9092	Nsyn
110	6_May_2020	AZ	Guadalupe	2036	g	C	0.243902	205	gct	A	Cct	P	1	0/45836	0/9092	Nsyn
110	6_May_2020	AZ	Guadalupe	2281	g	T	0.0707965	226	aag	K	aaT	N	2	3/45836	2/9092	Nsyn
110	6_May_2020	AZ	Guadalupe	3471	g	T	0.059322	118	gga	G	gTa	V	1	2/45836	2/9092	Nsyn
110	6_May_2020	AZ	Guadalupe	4511	g	T	0.175	40	gtt	V	Ttt	F	4	0/45836	0/9092	Nsyn
110	6_May_2020	AZ	Guadalupe	5156	g	T	0.13	100	gct	A	Tct	S	1	1/45836	0/9092	Nsyn
110	6_May_2020	AZ	Guadalupe	5846	g	T	0.0847458	118	ggt	G	Tgt	C	1	0/45836	0/9092	Nsyn
110	6_May_2020	AZ	Guadalupe	6176	g	T	0.116667	60	gat	D	Tat	Y	3	0/45836	0/9092	Nsyn
110	6_May_2020	AZ	Guadalupe	6543	c	T	0.25	28	aca	T	aTa	I	14	16/45836	2/9092	Nsyn
110	6_May_2020	AZ	Guadalupe	8236	g	T	0.0707965	113	ttg	L	ttT	F	13	0/45836	0/9092	Nsyn
110	6_May_2020	AZ	Guadalupe	9468	g	A	0.062963	270	aga	R	aAa	K	1	0/45836	0/9092	Nsyn
110	6_May_2020	AZ	Guadalupe	9928	g	T	0.0638298	282	atg	M	atT	I	2	10/45836	0/9092	Nsyn
110	6_May_2020	AZ	Guadalupe	10832	g	C	0.168831	77	gcc	A	Ccc	P	1	0/45836	0/9092	Nsyn
110	6_May_2020	AZ	Guadalupe	10916	g	A	0.04329	231	gaa	E	Aaa	K	1	0/45836	0/9092	Nsyn
110	6_May_2020	AZ	Guadalupe	10919	g	T	0.101322	227	gat	D	Tat	Y	2	0/45836	0/9092	Nsyn
110	6_May_2020	AZ	Guadalupe	11283	g	T	0.225352	71	agt	S	aTt	I	2	0/45836	0/9092	Nsyn
110	6_May_2020	AZ	Guadalupe	11842	g	T	0.0584416	154	cag	Q	caT	H	1	19/45836	0/9092	Nsyn
110	6_May_2020	AZ	Guadalupe	12106	g	T	0.0342857	175	gag	E	gaT	D	2	0/45836	0/9092	Nsyn
110	6_May_2020	AZ	Guadalupe	12188	g	T	0.0707071	99	gtt	V	Ttt	F	2	4/45836	0/9092	Nsyn
110	6_May_2020	AZ	Guadalupe	12274	g	T	0.126316	190	aag	K	aaT	N	1	1/45836	0/9092	Nsyn
110	6_May_2020	AZ	Guadalupe	12292	g	T	0.113208	212	atg	M	atT	I	2	0/45836	0/9092	Nsyn
110	6_May_2020	AZ	Guadalupe	12378	g	A	0.0272374	257	aga	R	aAa	K	1	1/45836	0/9092	Nsyn
110	6_May_2020	AZ	Guadalupe	12420	c	T	0.113402	97	gca	A	gTa	V	1	0/45836	0/9092	Nsyn
110	6_May_2020	AZ	Guadalupe	12602	g	A	0.0451613	465	gaa	E	Aaa	K	7	0/45836	0/9092	Nsyn
110	6_May_2020	AZ	Guadalupe	12636	g	T	0.049676	463	tgg	W	tTg	L	4	0/45836	0/9092	Nsyn
110	6_May_2020	AZ	Guadalupe	13567	g	A	0.222222	72	gct	A	Act	T	2	1/45836	0/9092	Nsyn
110	6_May_2020	AZ	Guadalupe	13813	g	C	0.117647	68	gca	A	Cca	P	2	0/45836	0/9092	Nsyn
110	6_May_2020	AZ	Guadalupe	14408	c	T	0.92126	127	cct	P	cTt	L	51	33433/45836	6668/9092	Nsyn
110	6_May_2020	AZ	Guadalupe	15646	g	T	0.10559	161	gat	D	Tat	Y	1	0/45836	0/9092	Nsyn
110	6_May_2020	AZ	Guadalupe	15670	g	C	0.216561	157	gag	E	Cag	Q	3	0/45836	0/9092	Nsyn
110	6_May_2020	AZ	Guadalupe	15796	c	T	0.0611354	229	ctt	L	Ttt	F	5	0/45836	0/9092	Nsyn
110	6_May_2020	AZ	Guadalupe	15850	g	T	0.248677	189	gac	D	Tac	Y	4	5/45836	0/9092	Nsyn
110	6_May_2020	AZ	Guadalupe	16853	g	T	0.0463918	194	ggt	G	gTt	V	1	7/45836	2/9092	Nsyn
110	6_May_2020	AZ	Guadalupe	17049	g	C	0.153846	143	aag	K	aaC	N	1	0/45836	0/9092	Nsyn
110	6_May_2020	AZ	Guadalupe	17632	g	T	0.144068	118	gac	D	Tac	Y	1	1/45836	0/9092	Nsyn
110	6_May_2020	AZ	Guadalupe	18907	g	T	0.0364964	274	gtt	V	Ttt	F	5	17/45836	0/9092	Nsyn
110	6_May_2020	AZ	Guadalupe	19429	g	T	0.131313	99	gat	D	Tat	Y	1	3/45836	0/9092	Nsyn
110	6_May_2020	AZ	Guadalupe	20006	g	T	0.147541	61	ggt	G	gTt	V	1	3/45836	0/9092	Nsyn
110	6_May_2020	AZ	Guadalupe	20288	a	G	0.883333	60	gaa	E	gGa	G	23	1/45836	0/9092	Nsyn
110	6_May_2020	AZ	Guadalupe	21463	g	C	0.142857	49	gat	D	Cat	H	1	0/45836	0/9092	Nsyn
110	6_May_2020	AZ	Guadalupe	22696	g	C	0.0864198	81	aag	K	aaC	N	1	1/45836	0/9092	Nsyn
110	6_May_2020	AZ	Guadalupe	23090	g	T	0.0691824	159	gta	V	Tta	L	1	1/45836	0/9092	Nsyn
110	6_May_2020	AZ	Guadalupe	23195	g	T	0.0492611	203	ggt	G	Tgt	C	1	0/45836	0/9092	Nsyn
110	6_May_2020	AZ	Guadalupe	23403	a	G	1	109	gat	D	gGt	G	52	33496/45836	6667/9092	Nsyn
110	6_May_2020	AZ	Guadalupe	24140	g	T	0.151261	119	gtt	V	Ttt	F	1	1/45836	0/9092	Nsyn
110	6_May_2020	AZ	Guadalupe	24558	g	T	0.114583	96	ggc	G	gTc	V	2	0/45836	0/9092	Nsyn
110	6_May_2020	AZ	Guadalupe	24638	g	T	0.113043	115	gct	A	Tct	S	1	2/45836	0/9092	Nsyn
110	6_May_2020	AZ	Guadalupe	24690	g	C	0.0349345	229	tgt	C	tCt	S	1	0/45836	0/9092	Nsyn
110	6_May_2020	AZ	Guadalupe	24834	g	C	0.0967742	186	cgt	R	cCt	P	3	0/45836	0/9092	Nsyn
110	6_May_2020	AZ	Guadalupe	25217	g	T	0.188679	53	ggt	G	Tgt	C	2	34/45836	1/9092	Nsyn
110	6_May_2020	AZ	Guadalupe	25302	g	C	0.131579	76	tgt	C	tCt	S	1	0/45836	0/9092	Nsyn
110	6_May_2020	AZ	Guadalupe	25395	g	T	0.116022	181	atg	M	atT	I	1	3/45836	0/9092	Nsyn
110	6_May_2020	AZ	Guadalupe	25444	g	C	0.106599	197	ggt	G	Cgt	R	2	0/45836	0/9092	Nsyn
110	6_May_2020	AZ	Guadalupe	25634	g	T	0.0987124	233	tgc	C	tTc	F	1	1/45836	0/9092	Nsyn
110	6_May_2020	AZ	Guadalupe	25742	g	T	0.0350877	171	agt	S	aTt	I	1	0/45836	0/9092	Nsyn
110	6_May_2020	AZ	Guadalupe	25855	g	T	0.0676692	133	gac	D	Tac	Y	7	30/45836	7/9092	Nsyn
110	6_May_2020	AZ	Guadalupe	26020	g	C	0.15748	127	gac	D	Cac	H	1	0/45836	0/9092	Nsyn
110	6_May_2020	AZ	Guadalupe	26113	g	T	0.0608108	296	gaa	E	Taa	*	1	0/45836	0/9092	Nsyn
110	6_May_2020	AZ	Guadalupe	26270	c	T	0.037234	376	aca	T	aTa	I	1	21/45836	1/9092	Nsyn
110	6_May_2020	AZ	Guadalupe	26763	g	C	0.0736196	163	gct	A	Cct	P	1	0/45836	0/9092	Nsyn
110	6_May_2020	AZ	Guadalupe	27225	g	T	0.333333	54	cag	Q	caT	H	1	4/45836	1/9092	Nsyn
110	6_May_2020	AZ	Guadalupe	27506	g	A	0.0472973	148	gga	G	gAa	E	2	0/45836	0/9092	Nsyn
110	6_May_2020	AZ	Guadalupe	27870	g	A	0.0689655	203	gaa	E	Aaa	K	4	0/45836	0/9092	Nsyn
110	6_May_2020	AZ	Guadalupe	27909	t	C	0.0414201	169	ttc	F	Ctc	L	2	0/45836	0/9092	Nsyn
110	6_May_2020	AZ	Guadalupe	27962	g	T	0.0387097	155	cag	Q	caT	H	4	3/45836	3/9092	Nsyn
110	6_May_2020	AZ	Guadalupe	28362	g	T	0.0912409	274	gga	G	gTa	V	1	9/45836	1/9092	Nsyn
110	6_May_2020	AZ	Guadalupe	28364	g	T	0.0605096	314	gaa	E	Taa	*	2	0/45836	0/9092	Nsyn
110	6_May_2020	AZ	Guadalupe	28409	c	T	0.0225806	310	ccc	P	Tcc	S	3	0/45836	0/9092	Nsyn
110	6_May_2020	AZ	Guadalupe	28628	g	A	0.109005	211	gct	A	Act	T	1	0/45836	0/9092	Nsyn
110	6_May_2020	AZ	Guadalupe	28638	c	A	1	211	ccc	P	cAc	H	28	0/45836	0/9092	Nsyn
110	6_May_2020	AZ	Guadalupe	28793	g	T	0.0359712	139	gaa	E	Taa	*	7	1/45836	1/9092	Nsyn
110	6_May_2020	AZ	Guadalupe	28960	g	C	0.0893471	291	cag	Q	caC	H	1	0/45836	0/9092	Nsyn
110	6_May_2020	AZ	Guadalupe	29595	t	C	0.0598592	284	ata	I	aCa	T	1	1/45836	0/9092	Nsyn
110	6_May_2020	AZ	Guadalupe	241	c	T	1	139	NA	NA	NA	NA	52	32953/45836	6528/9092	Syn
110	6_May_2020	AZ	Guadalupe	3037	c	T	1	46	ttc	F	ttT	F	49	33404/45836	6645/9092	Syn
110	6_May_2020	AZ	Guadalupe	12289	t	C	0.116505	206	gct	A	gcC	A	2	0/45836	0/9092	Syn
110	6_May_2020	AZ	Guadalupe	12664	c	A	0.292857	140	gcc	A	gcA	A	2	0/45836	0/9092	Syn
110	6_May_2020	AZ	Guadalupe	12974	c	T	0.0481928	166	cta	L	Tta	L	1	5/45836	2/9092	Syn
110	6_May_2020	AZ	Guadalupe	19335	t	C	0.0833333	96	gat	D	gaC	D	1	1/45836	0/9092	Syn
110	6_May_2020	AZ	Guadalupe	19554	c	T	0.0375587	213	ggc	G	ggT	G	3	5/45836	1/9092	Syn
110	6_May_2020	AZ	Guadalupe	21721	c	T	1	33	gac	D	gaT	D	25	11/45836	6/9092	Syn
110	6_May_2020	AZ	Guadalupe	22225	g	T	0.153846	104	tcg	S	tcT	S	3	40/45836	3/9092	Syn
110	6_May_2020	AZ	Guadalupe	22675	c	T	0.109244	119	tcc	S	tcT	S	1	7/45836	0/9092	Syn
110	6_May_2020	AZ	Guadalupe	22747	c	T	0.211111	90	gtc	V	gtT	V	1	5/45836	0/9092	Syn
110	6_May_2020	AZ	Guadalupe	23335	t	C	0.0615385	130	tct	S	tcC	S	4	0/45836	0/9092	Syn
110	6_May_2020	AZ	Guadalupe	26894	c	T	1	75	ctc	L	ctT	L	24	11/45836	0/9092	Syn
110	6_May_2020	AZ	Guadalupe	27213	c	T	0.140741	135	ctc	L	ctT	L	1	27/45836	2/9092	Syn
110	6_May_2020	AZ	Guadalupe	28414	t	C	0.0517799	309	aat	N	aaC	N	1	0/45836	0/9092	Syn
110	6_May_2020	AZ	Guadalupe	29254	g	C	0.105691	123	tcg	S	tcC	S	1	0/45836	0/9092	Syn
110	6_May_2020	AZ	Guadalupe	29736	g	T	0.131673	281	NA	NA	NA	NA	5	27/45836	2/9092	Syn
136	10_May_2020	AZ	Guadalupe	1739	a	T	0.301205	83	aaa	K	Taa	*	1	0/45836	0/9092	Nsyn
136	10_May_2020	AZ	Guadalupe	3161	t	C	0.166667	66	tct	S	Cct	P	1	0/45836	0/9092	Nsyn
136	10_May_2020	AZ	Guadalupe	3453	t	C	0.103774	212	gtt	V	gCt	A	1	0/45836	0/9092	Nsyn
136	10_May_2020	AZ	Guadalupe	3678	t	C	0.0230769	260	ttt	F	tCt	S	1	0/45836	0/9092	Nsyn
136	10_May_2020	AZ	Guadalupe	5395	t	G	0.173469	98	ttt	F	ttG	L	1	0/45836	0/9092	Nsyn
136	10_May_2020	AZ	Guadalupe	5948	a	C	0.0316742	221	aag	K	Cag	Q	1	0/45836	0/9092	Nsyn
136	10_May_2020	AZ	Guadalupe	6766	t	G	0.154639	97	aat	N	aaG	K	1	0/45836	0/9092	Nsyn
136	10_May_2020	AZ	Guadalupe	7880	a	T	0.0519878	327	aat	N	Tat	Y	1	0/45836	0/9092	Nsyn
136	10_May_2020	AZ	Guadalupe	8877	g	T	0.1	100	ggc	G	gTc	V	1	0/45836	0/9092	Nsyn
136	10_May_2020	AZ	Guadalupe	9123	g	T	0.166667	66	cgt	R	cTt	L	1	0/45836	0/9092	Nsyn
136	10_May_2020	AZ	Guadalupe	9329	g	C	0.057971	138	gat	D	Cat	H	1	0/45836	0/9092	Nsyn
136	10_May_2020	AZ	Guadalupe	10578	c	G	0.243094	181	aca	T	aGa	R	1	0/45836	0/9092	Nsyn
136	10_May_2020	AZ	Guadalupe	10892	a	G	0.0138249	434	acc	T	Gcc	A	1	0/45836	0/9092	Nsyn
136	10_May_2020	AZ	Guadalupe	12714	g	C	0.0859729	221	cga	R	cCa	P	1	0/45836	0/9092	Nsyn
136	10_May_2020	AZ	Guadalupe	12859	g	C	0.054902	255	aag	K	aaC	N	1	0/45836	0/9092	Nsyn
136	10_May_2020	AZ	Guadalupe	15010	c	T	0.0673077	104	caa	Q	Taa	*	1	0/45836	0/9092	Nsyn
136	10_May_2020	AZ	Guadalupe	17095	g	A	0.0865385	312	ggt	G	Agt	S	1	0/45836	0/9092	Nsyn
136	10_May_2020	AZ	Guadalupe	17096	g	C	0.086262	313	ggt	G	gCt	A	1	0/45836	0/9092	Nsyn
136	10_May_2020	AZ	Guadalupe	17684	a	G	0.128755	233	gat	D	gGt	G	1	0/45836	0/9092	Nsyn
136	10_May_2020	AZ	Guadalupe	17705	g	T	0.0340426	235	agg	R	aTg	M	1	0/45836	0/9092	Nsyn
136	10_May_2020	AZ	Guadalupe	20812	c	A	0.0273438	256	caa	Q	Aaa	K	1	0/45836	0/9092	Nsyn
136	10_May_2020	AZ	Guadalupe	23466	t	G	0.19084	131	gtt	V	gGt	G	1	0/45836	0/9092	Nsyn
136	10_May_2020	AZ	Guadalupe	1441	c	A	0.0598291	117	ggc	G	ggA	G	1	0/45836	0/9092	Syn
136	10_May_2020	AZ	Guadalupe	7087	t	G	0.0479798	396	act	T	acG	T	1	0/45836	0/9092	Syn
136	10_May_2020	AZ	Guadalupe	19935	t	C	0.042394	401	act	T	acC	T	1	0/45836	0/9092	Syn
136	10_May_2020	AZ	Guadalupe	22459	a	G	0.0746269	134	aca	T	acG	T	1	0/45836	0/9092	Syn
136	10_May_2020	AZ	Guadalupe	29602	t	C	0.0548387	310	agt	S	agC	S	1	0/45836	0/9092	Syn
136	10_May_2020	AZ	Guadalupe	279	t	C	0.0252525	396	gtc	V	gCc	A	2	0/45836	0/9092	Nsyn
136	10_May_2020	AZ	Guadalupe	584	c	T	0.0364742	329	ctt	L	Ttt	F	2	2/45836	1/9092	Nsyn
136	10_May_2020	AZ	Guadalupe	1812	c	T	0.125984	127	gct	A	gTt	V	2	33/45836	24/9092	Nsyn
136	10_May_2020	AZ	Guadalupe	4173	c	T	0.149254	201	act	T	aTt	I	1	1/45836	0/9092	Nsyn
136	10_May_2020	AZ	Guadalupe	5031	c	T	0.158163	196	aca	T	aTa	I	1	6/45836	4/9092	Nsyn
136	10_May_2020	AZ	Guadalupe	5437	g	T	0.40678	59	gag	E	gaT	D	1	0/45836	0/9092	Nsyn
136	10_May_2020	AZ	Guadalupe	6176	g	T	0.0368852	244	gat	D	Tat	Y	3	0/45836	0/9092	Nsyn
136	10_May_2020	AZ	Guadalupe	6266	g	T	0.0264706	340	gcc	A	Tcc	S	1	0/45836	0/9092	Nsyn
136	10_May_2020	AZ	Guadalupe	6323	g	A	0.0278638	323	gaa	E	Aaa	K	3	0/45836	0/9092	Nsyn
136	10_May_2020	AZ	Guadalupe	6632	g	T	0.27193	114	gct	A	Tct	S	2	0/45836	0/9092	Nsyn
136	10_May_2020	AZ	Guadalupe	7526	g	T	0.222222	72	gtc	V	Ttc	F	3	0/45836	0/9092	Nsyn
136	10_May_2020	AZ	Guadalupe	7881	a	G	0.0518293	328	aat	N	aGt	S	1	1/45836	0/9092	Nsyn
136	10_May_2020	AZ	Guadalupe	8236	g	T	0.0837989	179	ttg	L	ttT	F	13	0/45836	0/9092	Nsyn
136	10_May_2020	AZ	Guadalupe	8678	g	A	0.0222222	270	gaa	E	Aaa	K	1	0/45836	0/9092	Nsyn
136	10_May_2020	AZ	Guadalupe	9501	c	T	0.0240964	332	gcc	A	gTc	V	3	1/45836	0/9092	Nsyn
136	10_May_2020	AZ	Guadalupe	9542	t	C	0.176211	227	tgt	C	Cgt	R	2	0/45836	0/9092	Nsyn
136	10_May_2020	AZ	Guadalupe	9890	g	C	0.0139721	501	gct	A	Cct	P	1	0/45836	0/9092	Nsyn
136	10_May_2020	AZ	Guadalupe	9939	g	C	0.0619946	742	agc	S	aCc	T	1	0/45836	0/9092	Nsyn
136	10_May_2020	AZ	Guadalupe	10902	g	A	0.0208333	432	ggt	G	gAt	D	1	0/45836	0/9092	Nsyn
136	10_May_2020	AZ	Guadalupe	11199	c	T	0.038835	309	gcc	A	gTc	V	1	2/45836	0/9092	Nsyn
136	10_May_2020	AZ	Guadalupe	11548	g	A	0.0495868	605	atg	M	atA	I	1	2/45836	0/9092	Nsyn
136	10_May_2020	AZ	Guadalupe	13404	g	A	0.0430464	302	ggc	G	gAc	D	2	0/45836	0/9092	Nsyn
136	10_May_2020	AZ	Guadalupe	13976	g	T	0.0669856	209	ggt	G	gTt	V	1	1/45836	0/9092	Nsyn
136	10_May_2020	AZ	Guadalupe	14408	c	T	0.881988	161	cct	P	cTt	L	51	33433/45836	6668/9092	Nsyn
136	10_May_2020	AZ	Guadalupe	14576	c	T	0.0760234	171	gct	A	gTt	V	1	2/45836	0/9092	Nsyn
136	10_May_2020	AZ	Guadalupe	15025	g	T	0.0967742	93	gca	A	Tca	S	1	1/45836	0/9092	Nsyn
136	10_May_2020	AZ	Guadalupe	17392	g	T	0.138053	565	gtt	V	Ttt	F	3	0/45836	0/9092	Nsyn
136	10_May_2020	AZ	Guadalupe	18148	g	T	0.0687023	131	ggt	G	Tgt	C	1	0/45836	0/9092	Nsyn
136	10_May_2020	AZ	Guadalupe	18847	g	T	0.0906667	375	gct	A	Tct	S	2	0/45836	0/9092	Nsyn
136	10_May_2020	AZ	Guadalupe	18998	c	T	0.0570342	263	gca	A	gTa	V	1	360/45836	309/9092	Nsyn
136	10_May_2020	AZ	Guadalupe	19049	c	T	0.0800971	412	gct	A	gTt	V	1	1/45836	1/9092	Nsyn
136	10_May_2020	AZ	Guadalupe	20104	c	G	0.174957	583	ctt	L	Gtt	V	2	0/45836	0/9092	Nsyn
136	10_May_2020	AZ	Guadalupe	20288	a	G	1	102	gaa	E	gGa	G	23	1/45836	0/9092	Nsyn
136	10_May_2020	AZ	Guadalupe	23202	c	T	0.129129	333	aca	T	aTa	I	2	14/45836	6/9092	Nsyn
136	10_May_2020	AZ	Guadalupe	23230	c	A	0.0277778	324	aac	N	aaA	K	1	2/45836	0/9092	Nsyn
136	10_May_2020	AZ	Guadalupe	23403	a	G	0.995868	242	gat	D	gGt	G	52	33496/45836	6667/9092	Nsyn
136	10_May_2020	AZ	Guadalupe	23515	a	G	0.0731707	123	ata	I	atG	M	1	0/45836	0/9092	Nsyn
136	10_May_2020	AZ	Guadalupe	23609	c	T	0.0898876	267	cgg	R	Tgg	W	3	0/45836	0/9092	Nsyn
136	10_May_2020	AZ	Guadalupe	24070	a	T	0.0496183	262	caa	Q	caT	H	1	16/45836	0/9092	Nsyn
136	10_May_2020	AZ	Guadalupe	24434	g	A	0.155	200	gct	A	Act	T	1	0/45836	0/9092	Nsyn
136	10_May_2020	AZ	Guadalupe	24921	c	T	0.0825688	109	aca	T	aTa	I	1	6/45836	1/9092	Nsyn
136	10_May_2020	AZ	Guadalupe	25278	g	T	0.0940171	117	agt	S	aTt	I	2	0/45836	0/9092	Nsyn
136	10_May_2020	AZ	Guadalupe	25971	g	A	0.350515	97	tgg	W	tgA	*	1	0/45836	0/9092	Nsyn
136	10_May_2020	AZ	Guadalupe	25972	g	A	0.346939	98	gaa	E	Aaa	K	3	0/45836	0/9092	Nsyn
136	10_May_2020	AZ	Guadalupe	27497	g	A	0.0271084	332	tgc	C	tAc	Y	1	0/45836	0/9092	Nsyn
136	10_May_2020	AZ	Guadalupe	27509	c	T	0.043573	459	aca	T	aTa	I	2	16/45836	4/9092	Nsyn
136	10_May_2020	AZ	Guadalupe	27757	t	A	0.0519126	366	atg	M	aAg	K	2	1/45836	0/9092	Nsyn
136	10_May_2020	AZ	Guadalupe	27757	t	A	0.0519126	366	tga	*	Aga	R	2	1/45836	0/9092	Nsyn
136	10_May_2020	AZ	Guadalupe	28287	g	T	0.047619	273	gga	G	gTa	V	1	2/45836	0/9092	Nsyn
136	10_May_2020	AZ	Guadalupe	28481	c	T	0.0250896	279	caa	Q	Taa	*	1	1/45836	0/9092	Nsyn
136	10_May_2020	AZ	Guadalupe	28638	c	A	0.956853	394	ccc	P	cAc	H	28	0/45836	0/9092	Nsyn
136	10_May_2020	AZ	Guadalupe	28683	g	T	0.0829493	217	gga	G	gTa	V	1	5/45836	0/9092	Nsyn
136	10_May_2020	AZ	Guadalupe	28851	g	T	0.0511811	254	agt	S	aTt	I	5	484/45836	7/9092	Nsyn
136	10_May_2020	AZ	Guadalupe	29392	g	T	0.0270728	591	aag	K	aaT	N	1	16/45836	2/9092	Nsyn
136	10_May_2020	AZ	Guadalupe	29398	g	T	0.0508475	354	aag	K	aaT	N	1	8/45836	0/9092	Nsyn
136	10_May_2020	AZ	Guadalupe	241	c	T	0.996109	257	NA	NA	NA	NA	52	32953/45836	6528/9092	Syn
136	10_May_2020	AZ	Guadalupe	580	t	C	0.0331325	332	ggt	G	ggC	G	2	0/45836	0/9092	Syn
136	10_May_2020	AZ	Guadalupe	925	c	T	0.03003	333	gac	D	gaT	D	4	2/45836	0/9092	Syn
136	10_May_2020	AZ	Guadalupe	1819	a	G	0.0232558	258	aaa	K	aaG	K	1	1/45836	1/9092	Syn
136	10_May_2020	AZ	Guadalupe	3037	c	T	1	135	ttc	F	ttT	F	49	33404/45836	6645/9092	Syn
136	10_May_2020	AZ	Guadalupe	6079	t	C	0.0847458	177	gct	A	gcC	A	1	1/45836	0/9092	Syn
136	10_May_2020	AZ	Guadalupe	7156	t	C	0.166667	252	tct	S	tcC	S	1	0/45836	0/9092	Syn
136	10_May_2020	AZ	Guadalupe	9502	c	T	0.0513595	331	gcc	A	gcT	A	18	1/45836	1/9092	Syn
136	10_May_2020	AZ	Guadalupe	9724	c	T	0.11236	89	ttc	F	ttT	F	1	76/45836	5/9092	Syn
136	10_May_2020	AZ	Guadalupe	10642	g	T	0.115242	269	acg	T	acT	T	1	9/45836	1/9092	Syn
136	10_May_2020	AZ	Guadalupe	10969	c	T	0.0389105	257	ttc	F	ttT	F	2	8/45836	0/9092	Syn
136	10_May_2020	AZ	Guadalupe	13225	c	T	0.0248668	563	tcc	S	tcT	S	4	6/45836	3/9092	Syn
136	10_May_2020	AZ	Guadalupe	18291	t	C	0.0465753	365	cgt	R	cgC	R	1	0/45836	0/9092	Syn
136	10_May_2020	AZ	Guadalupe	18306	c	T	0.027907	430	ttc	F	ttT	F	1	0/45836	0/9092	Syn
136	10_May_2020	AZ	Guadalupe	18363	g	A	0.025	320	cag	Q	caA	Q	3	0/45836	0/9092	Syn
136	10_May_2020	AZ	Guadalupe	19455	g	A	0.0843373	83	acg	T	acA	T	1	1/45836	0/9092	Syn
136	10_May_2020	AZ	Guadalupe	19716	c	T	0.0671937	253	tac	Y	taT	Y	1	0/45836	0/9092	Syn
136	10_May_2020	AZ	Guadalupe	21721	c	T	1	77	gac	D	gaT	D	25	11/45836	6/9092	Syn
136	10_May_2020	AZ	Guadalupe	21883	t	C	0.43956	91	ggt	G	ggC	G	1	1/45836	0/9092	Syn
136	10_May_2020	AZ	Guadalupe	24832	t	C	0.221374	131	cct	P	ccC	P	1	2/45836	2/9092	Syn
136	10_May_2020	AZ	Guadalupe	26894	c	T	0.991379	116	ctc	L	ctT	L	24	11/45836	0/9092	Syn
136	10_May_2020	AZ	Guadalupe	28550	c	A	0.0141414	495	cga	R	Aga	R	1	1/45836	0/9092	Syn
136	10_May_2020	AZ	Guadalupe	29416	c	T	0.0138614	505	gcc	A	gcT	A	1	2/45836	1/9092	Syn
147	12_May_2020	AZ	Guadalupe	341	g	T	0.030888	259	gtg	V	Ttg	L	1	0/45836	0/9092	Nsyn
147	12_May_2020	AZ	Guadalupe	407	g	T	0.0472222	1440	gat	D	Tat	Y	1	0/45836	0/9092	Nsyn
147	12_May_2020	AZ	Guadalupe	578	g	C	0.0117548	1191	ggt	G	Cgt	R	1	0/45836	0/9092	Nsyn
147	12_May_2020	AZ	Guadalupe	581	g	T	0.0084246	1187	gtc	V	Ttc	F	1	0/45836	0/9092	Nsyn
147	12_May_2020	AZ	Guadalupe	636	g	T	0.0904762	840	cgt	R	cTt	L	1	0/45836	0/9092	Nsyn
147	12_May_2020	AZ	Guadalupe	807	c	T	0.0337621	622	gca	A	gTa	V	1	0/45836	0/9092	Nsyn
147	12_May_2020	AZ	Guadalupe	1070	g	A	0.0412844	218	gaa	E	Aaa	K	1	0/45836	0/9092	Nsyn
147	12_May_2020	AZ	Guadalupe	1235	g	T	0.0324032	1111	gat	D	Tat	Y	1	0/45836	0/9092	Nsyn
147	12_May_2020	AZ	Guadalupe	2409	g	T	0.0961538	208	gga	G	gTa	V	1	0/45836	0/9092	Nsyn
147	12_May_2020	AZ	Guadalupe	3639	g	T	0.0607029	313	ggt	G	gTt	V	1	0/45836	0/9092	Nsyn
147	12_May_2020	AZ	Guadalupe	4387	t	A	0.0870712	379	aat	N	aaA	K	1	0/45836	0/9092	Nsyn
147	12_May_2020	AZ	Guadalupe	4983	c	T	0.0205607	535	aca	T	aTa	I	1	0/45836	0/9092	Nsyn
147	12_May_2020	AZ	Guadalupe	6017	c	T	0.248555	173	caa	Q	Taa	*	1	0/45836	0/9092	Nsyn
147	12_May_2020	AZ	Guadalupe	6134	g	T	0.0362776	634	gtt	V	Ttt	F	1	0/45836	0/9092	Nsyn
147	12_May_2020	AZ	Guadalupe	7158	t	C	0.028436	633	tta	L	tCa	S	1	0/45836	0/9092	Nsyn
147	12_May_2020	AZ	Guadalupe	7307	c	G	0.0634921	882	caa	Q	Gaa	E	1	0/45836	0/9092	Nsyn
147	12_May_2020	AZ	Guadalupe	7532	t	C	0.0169935	765	tgt	C	Cgt	R	1	0/45836	0/9092	Nsyn
147	12_May_2020	AZ	Guadalupe	8267	g	T	0.0667594	719	gat	D	Tat	Y	1	0/45836	0/9092	Nsyn
147	12_May_2020	AZ	Guadalupe	8366	g	T	0.0360624	1026	gcg	A	Tcg	S	1	0/45836	0/9092	Nsyn
147	12_May_2020	AZ	Guadalupe	9031	t	A	0.0263158	532	ttt	F	ttA	L	1	0/45836	0/9092	Nsyn
147	12_May_2020	AZ	Guadalupe	9414	g	T	0.013104	1221	ggt	G	gTt	V	1	0/45836	0/9092	Nsyn
147	12_May_2020	AZ	Guadalupe	9600	t	C	0.0161527	681	ttg	L	tCg	S	1	0/45836	0/9092	Nsyn
147	12_May_2020	AZ	Guadalupe	9899	a	G	0.00818182	1100	aat	N	Gat	D	1	0/45836	0/9092	Nsyn
147	12_May_2020	AZ	Guadalupe	10517	g	T	0.0335277	686	gac	D	Tac	Y	1	0/45836	0/9092	Nsyn
147	12_May_2020	AZ	Guadalupe	10708	g	T	0.110672	506	tgg	W	tgT	C	1	0/45836	0/9092	Nsyn
147	12_May_2020	AZ	Guadalupe	11136	t	C	0.0739817	1203	ttt	F	tCt	S	1	0/45836	0/9092	Nsyn
147	12_May_2020	AZ	Guadalupe	11354	g	A	0.0355649	478	gca	A	Aca	T	1	0/45836	0/9092	Nsyn
147	12_May_2020	AZ	Guadalupe	11507	g	T	0.0196672	1322	gtt	V	Ttt	F	1	0/45836	0/9092	Nsyn
147	12_May_2020	AZ	Guadalupe	11727	g	T	0.0286738	558	aga	R	aTa	I	1	0/45836	0/9092	Nsyn
147	12_May_2020	AZ	Guadalupe	13190	a	G	0.0087146	918	aca	T	Gca	A	1	0/45836	0/9092	Nsyn
147	12_May_2020	AZ	Guadalupe	13260	g	T	0.127789	493	tgc	C	tTc	F	1	0/45836	0/9092	Nsyn
147	12_May_2020	AZ	Guadalupe	13313	g	A	0.0659898	591	gta	V	Ata	I	1	0/45836	0/9092	Nsyn
147	12_May_2020	AZ	Guadalupe	14195	c	G	0.189504	343	act	T	aGt	S	1	0/45836	0/9092	Nsyn
147	12_May_2020	AZ	Guadalupe	14683	t	C	0.0865562	543	ttt	F	Ctt	L	1	0/45836	0/9092	Nsyn
147	12_May_2020	AZ	Guadalupe	14692	g	T	0.0556586	539	gac	D	Tac	Y	1	0/45836	0/9092	Nsyn
147	12_May_2020	AZ	Guadalupe	14969	g	T	0.192171	281	ggt	G	gTt	V	1	0/45836	0/9092	Nsyn
147	12_May_2020	AZ	Guadalupe	16442	g	C	0.0804598	174	agc	S	aCc	T	1	0/45836	0/9092	Nsyn
147	12_May_2020	AZ	Guadalupe	18071	g	T	0.0159774	1064	tgt	C	tTt	F	1	0/45836	0/9092	Nsyn
147	12_May_2020	AZ	Guadalupe	18110	c	A	0.0323625	309	cct	P	cAt	H	1	0/45836	0/9092	Nsyn
147	12_May_2020	AZ	Guadalupe	18145	g	A	0.0225806	310	gaa	E	Aaa	K	1	0/45836	0/9092	Nsyn
147	12_May_2020	AZ	Guadalupe	18235	g	T	0.0157068	764	gtt	V	Ttt	F	1	0/45836	0/9092	Nsyn
147	12_May_2020	AZ	Guadalupe	18610	g	A	0.0166898	719	gag	E	Aag	K	1	0/45836	0/9092	Nsyn
147	12_May_2020	AZ	Guadalupe	18679	g	T	0.18617	376	gcc	A	Tcc	S	1	0/45836	0/9092	Nsyn
147	12_May_2020	AZ	Guadalupe	19207	g	T	0.0464396	323	gat	D	Tat	Y	1	0/45836	0/9092	Nsyn
147	12_May_2020	AZ	Guadalupe	20714	g	A	0.0448384	959	aga	R	aAa	K	1	0/45836	0/9092	Nsyn
147	12_May_2020	AZ	Guadalupe	20758	g	T	0.014944	803	gca	A	Tca	S	1	0/45836	0/9092	Nsyn
147	12_May_2020	AZ	Guadalupe	20784	g	A	0.00902062	776	atg	M	atA	I	1	0/45836	0/9092	Nsyn
147	12_May_2020	AZ	Guadalupe	20996	g	A	0.405941	101	ggt	G	gAt	D	1	0/45836	0/9092	Nsyn
147	12_May_2020	AZ	Guadalupe	21394	g	T	0.0252324	753	gac	D	Tac	Y	1	0/45836	0/9092	Nsyn
147	12_May_2020	AZ	Guadalupe	21809	g	C	0.105263	342	gtc	V	Ctc	L	1	0/45836	0/9092	Nsyn
147	12_May_2020	AZ	Guadalupe	22364	g	A	0.0157385	826	ggt	G	Agt	S	1	0/45836	0/9092	Nsyn
147	12_May_2020	AZ	Guadalupe	23118	a	G	0.00578035	1038	cat	H	cGt	R	1	0/45836	0/9092	Nsyn
147	12_May_2020	AZ	Guadalupe	24561	g	T	0.0541612	757	aga	R	aTa	I	1	0/45836	0/9092	Nsyn
147	12_May_2020	AZ	Guadalupe	24911	a	G	0.0183946	598	aca	T	Gca	A	1	0/45836	0/9092	Nsyn
147	12_May_2020	AZ	Guadalupe	25400	t	C	0.0163934	732	ttg	L	tCg	S	1	0/45836	0/9092	Nsyn
147	12_May_2020	AZ	Guadalupe	26594	a	G	0.0319149	376	ata	I	atG	M	1	0/45836	0/9092	Nsyn
147	12_May_2020	AZ	Guadalupe	26770	c	A	0.0146628	682	gca	A	gAa	E	1	0/45836	0/9092	Nsyn
147	12_May_2020	AZ	Guadalupe	28073	g	C	0.0172414	2088	ttg	L	ttC	F	1	0/45836	0/9092	Nsyn
147	12_May_2020	AZ	Guadalupe	28526	g	T	0.0127346	1492	ggc	G	Tgc	C	1	0/45836	0/9092	Nsyn
147	12_May_2020	AZ	Guadalupe	28530	a	G	0.00733823	1499	tac	Y	tGc	C	1	0/45836	0/9092	Nsyn
147	12_May_2020	AZ	Guadalupe	2350	t	C	0.0397112	831	att	I	atC	I	1	0/45836	0/9092	Syn
147	12_May_2020	AZ	Guadalupe	3208	t	C	0.0684932	584	gat	D	gaC	D	1	0/45836	0/9092	Syn
147	12_May_2020	AZ	Guadalupe	4603	t	C	0.0154867	452	gtt	V	gtC	V	1	0/45836	0/9092	Syn
147	12_May_2020	AZ	Guadalupe	10063	t	C	0.0277045	758	ttt	F	ttC	F	1	0/45836	0/9092	Syn
147	12_May_2020	AZ	Guadalupe	16290	t	G	0.07109	211	gct	A	gcG	A	1	0/45836	0/9092	Syn
147	12_May_2020	AZ	Guadalupe	17451	a	G	0.105701	842	tta	L	ttG	L	1	0/45836	0/9092	Syn
147	12_May_2020	AZ	Guadalupe	26239	g	C	0.0185471	647	NA	NA	NA	NA	1	0/45836	0/9092	Syn
147	12_May_2020	AZ	Guadalupe	26259	t	C	0.0116279	602	gtt	V	gtC	V	1	0/45836	0/9092	Syn
147	12_May_2020	AZ	Guadalupe	319	g	C	0.0266667	1050	ttg	L	ttC	F	1	0/45836	0/9092	Nsyn
147	12_May_2020	AZ	Guadalupe	545	g	T	0.0126689	1184	ggc	G	Tgc	C	4	0/45836	0/9092	Nsyn
147	12_May_2020	AZ	Guadalupe	663	g	T	0.0495553	787	ggc	G	gTc	V	2	0/45836	0/9092	Nsyn
147	12_May_2020	AZ	Guadalupe	688	g	T	0.0319253	2036	aag	K	aaT	N	2	0/45836	0/9092	Nsyn
147	12_May_2020	AZ	Guadalupe	695	g	T	0.0757808	1953	gac	D	Tac	Y	2	0/45836	0/9092	Nsyn
147	12_May_2020	AZ	Guadalupe	723	c	T	0.0269192	2006	cct	P	cTt	L	2	0/45836	0/9092	Nsyn
147	12_May_2020	AZ	Guadalupe	767	g	T	0.0367925	1060	ggt	G	Tgt	C	2	0/45836	0/9092	Nsyn
147	12_May_2020	AZ	Guadalupe	885	g	T	0.0223249	1299	cgt	R	cTt	L	1	8/45836	0/9092	Nsyn
147	12_May_2020	AZ	Guadalupe	974	g	A	0.0185308	1511	gaa	E	Aaa	K	3	0/45836	0/9092	Nsyn
147	12_May_2020	AZ	Guadalupe	1021	g	T	0.0316547	695	cag	Q	caT	H	3	1/45836	1/9092	Nsyn
147	12_May_2020	AZ	Guadalupe	1125	g	T	0.0547486	895	agg	R	aTg	M	2	0/45836	0/9092	Nsyn
147	12_May_2020	AZ	Guadalupe	1233	g	T	0.0485612	1112	tgt	C	tTt	F	2	0/45836	0/9092	Nsyn
147	12_May_2020	AZ	Guadalupe	1350	a	G	0.0187668	373	caa	Q	cGa	R	1	0/45836	0/9092	Nsyn
147	12_May_2020	AZ	Guadalupe	1439	g	T	0.0447761	670	ggc	G	Tgc	C	1	5/45836	1/9092	Nsyn
147	12_May_2020	AZ	Guadalupe	1512	g	C	0.0197183	710	tgc	C	tCc	S	2	0/45836	0/9092	Nsyn
147	12_May_2020	AZ	Guadalupe	1522	g	T	0.0927694	733	aag	K	aaT	N	2	0/45836	0/9092	Nsyn
147	12_May_2020	AZ	Guadalupe	1598	g	C	0.0512821	468	ggt	G	Cgt	R	1	1/45836	1/9092	Nsyn
147	12_May_2020	AZ	Guadalupe	1676	g	C	0.0343137	408	gaa	E	Caa	Q	1	0/45836	0/9092	Nsyn
147	12_May_2020	AZ	Guadalupe	2237	g	A	0.0280255	785	gaa	E	Aaa	K	1	0/45836	0/9092	Nsyn
147	12_May_2020	AZ	Guadalupe	2246	g	T	0.0467495	1369	ggt	G	Tgt	C	2	3/45836	1/9092	Nsyn
147	12_May_2020	AZ	Guadalupe	2258	g	A	0.0130391	997	gtc	V	Atc	I	1	0/45836	0/9092	Nsyn
147	12_May_2020	AZ	Guadalupe	2468	g	C	0.0558376	591	gcc	A	Ccc	P	4	0/45836	0/9092	Nsyn
147	12_May_2020	AZ	Guadalupe	2534	g	T	0.0758427	356	gtc	V	Ttc	F	1	3/45836	0/9092	Nsyn
147	12_May_2020	AZ	Guadalupe	2768	g	A	0.0153551	521	ggt	G	Agt	S	1	0/45836	0/9092	Nsyn
147	12_May_2020	AZ	Guadalupe	3080	g	T	0.0779817	218	gaa	E	Taa	*	3	0/45836	0/9092	Nsyn
147	12_May_2020	AZ	Guadalupe	3212	g	A	0.0453752	573	gat	D	Aat	N	1	0/45836	0/9092	Nsyn
147	12_May_2020	AZ	Guadalupe	3231	g	T	0.104701	468	ggt	G	gTt	V	3	8/45836	7/9092	Nsyn
147	12_May_2020	AZ	Guadalupe	3404	g	C	0.0213333	375	gaa	E	Caa	Q	1	0/45836	0/9092	Nsyn
147	12_May_2020	AZ	Guadalupe	4280	g	T	0.0215827	278	gta	V	Tta	L	2	0/45836	0/9092	Nsyn
147	12_May_2020	AZ	Guadalupe	4511	g	T	0.0294118	204	gtt	V	Ttt	F	4	0/45836	0/9092	Nsyn
147	12_May_2020	AZ	Guadalupe	4806	g	T	0.0852273	176	tgg	W	tTg	L	1	0/45836	0/9092	Nsyn
147	12_May_2020	AZ	Guadalupe	4807	g	T	0.0738636	176	tgg	W	tgT	C	1	1/45836	0/9092	Nsyn
147	12_May_2020	AZ	Guadalupe	5156	g	C	0.106227	273	gct	A	Cct	P	1	0/45836	0/9092	Nsyn
147	12_May_2020	AZ	Guadalupe	5523	a	G	0.0171527	583	aaa	K	aGa	R	22	0/45836	0/9092	Nsyn
147	12_May_2020	AZ	Guadalupe	6094	g	T	0.0196078	408	cag	Q	caT	H	3	1/45836	0/9092	Nsyn
147	12_May_2020	AZ	Guadalupe	6127	g	T	0.155015	329	gag	E	gaT	D	1	0/45836	0/9092	Nsyn
147	12_May_2020	AZ	Guadalupe	6473	g	A	0.021692	461	gaa	E	Aaa	K	2	1/45836	0/9092	Nsyn
147	12_May_2020	AZ	Guadalupe	6483	g	T	0.0396825	252	gga	G	gTa	V	3	0/45836	0/9092	Nsyn
147	12_May_2020	AZ	Guadalupe	6543	c	T	0.373832	214	aca	T	aTa	I	14	16/45836	2/9092	Nsyn
147	12_May_2020	AZ	Guadalupe	6695	c	T	0.0420757	713	cct	P	Tct	S	1	1/45836	0/9092	Nsyn
147	12_May_2020	AZ	Guadalupe	7306	g	T	0.011274	887	atg	M	atT	I	2	0/45836	0/9092	Nsyn
147	12_May_2020	AZ	Guadalupe	7312	g	T	0.059752	887	ttg	L	ttT	F	1	0/45836	0/9092	Nsyn
147	12_May_2020	AZ	Guadalupe	7577	g	T	0.0154946	839	gct	A	Tct	S	3	0/45836	0/9092	Nsyn
147	12_May_2020	AZ	Guadalupe	7756	g	T	0.59375	800	aag	K	aaT	N	12	8/45836	5/9092	Nsyn
147	12_May_2020	AZ	Guadalupe	8236	g	T	0.513103	725	ttg	L	ttT	F	13	0/45836	0/9092	Nsyn
147	12_May_2020	AZ	Guadalupe	8647	t	A	0.00977199	614	cat	H	caA	Q	1	0/45836	0/9092	Nsyn
147	12_May_2020	AZ	Guadalupe	8831	g	T	0.0653595	459	gca	A	Tca	S	2	1/45836	0/9092	Nsyn
147	12_May_2020	AZ	Guadalupe	8853	g	T	0.191537	449	ggt	G	gTt	V	5	0/45836	0/9092	Nsyn
147	12_May_2020	AZ	Guadalupe	9290	g	T	0.0330357	1120	gat	D	Tat	Y	2	0/45836	0/9092	Nsyn
147	12_May_2020	AZ	Guadalupe	9314	g	A	0.0638064	909	gtt	V	Att	I	1	0/45836	0/9092	Nsyn
147	12_May_2020	AZ	Guadalupe	9849	g	T	0.0268156	895	agt	S	aTt	I	3	0/45836	0/9092	Nsyn
147	12_May_2020	AZ	Guadalupe	10051	g	T	0.0180361	499	ttg	L	ttT	F	2	0/45836	0/9092	Nsyn
147	12_May_2020	AZ	Guadalupe	10121	g	T	0.0304569	985	ggt	G	Tgt	C	2	0/45836	0/9092	Nsyn
147	12_May_2020	AZ	Guadalupe	10160	g	T	0.116232	499	gtt	V	Ttt	F	2	0/45836	0/9092	Nsyn
147	12_May_2020	AZ	Guadalupe	10601	g	T	0.0396341	656	gga	G	Tga	*	2	0/45836	0/9092	Nsyn
147	12_May_2020	AZ	Guadalupe	10602	g	T	0.0844854	651	gga	G	gTa	V	2	0/45836	0/9092	Nsyn
147	12_May_2020	AZ	Guadalupe	10889	c	T	0.0129199	774	cgt	R	Tgt	C	1	9/45836	2/9092	Nsyn
147	12_May_2020	AZ	Guadalupe	11042	g	T	0.0466019	515	gtt	V	Ttt	F	1	4/45836	1/9092	Nsyn
147	12_May_2020	AZ	Guadalupe	11053	g	T	0.0448343	513	cag	Q	caT	H	1	1/45836	0/9092	Nsyn
147	12_May_2020	AZ	Guadalupe	11128	g	T	0.00875	800	atg	M	atT	I	2	0/45836	0/9092	Nsyn
147	12_May_2020	AZ	Guadalupe	11146	g	T	0.010919	1099	atg	M	atT	I	2	0/45836	0/9092	Nsyn
147	12_May_2020	AZ	Guadalupe	11222	g	T	0.0796813	753	gtc	V	Ttc	F	2	10/45836	1/9092	Nsyn
147	12_May_2020	AZ	Guadalupe	11330	g	T	0.0371134	485	gta	V	Tta	L	1	0/45836	0/9092	Nsyn
147	12_May_2020	AZ	Guadalupe	11514	c	T	0.0680272	1323	act	T	aTt	I	1	7/45836	1/9092	Nsyn
147	12_May_2020	AZ	Guadalupe	12047	a	G	0.00962567	935	aac	N	Gac	D	2	0/45836	0/9092	Nsyn
147	12_May_2020	AZ	Guadalupe	12167	g	T	0.104651	172	gtt	V	Ttt	F	1	2/45836	0/9092	Nsyn
147	12_May_2020	AZ	Guadalupe	12274	g	C	0.03	500	aag	K	aaC	N	1	0/45836	0/9092	Nsyn
147	12_May_2020	AZ	Guadalupe	12442	g	C	0.07109	211	ttg	L	ttC	F	1	0/45836	0/9092	Nsyn
147	12_May_2020	AZ	Guadalupe	12482	g	T	0.0155039	1161	gtc	V	Ttc	F	2	0/45836	0/9092	Nsyn
147	12_May_2020	AZ	Guadalupe	12602	g	A	0.0361041	1191	gaa	E	Aaa	K	7	0/45836	0/9092	Nsyn
147	12_May_2020	AZ	Guadalupe	13173	g	A	0.0218341	916	ggt	G	gAt	D	2	0/45836	0/9092	Nsyn
147	12_May_2020	AZ	Guadalupe	13430	c	T	0.0340502	558	ccc	P	Tcc	S	1	35/45836	1/9092	Nsyn
147	12_May_2020	AZ	Guadalupe	13812	g	T	0.0285132	491	atg	M	atT	I	4	7/45836	0/9092	Nsyn
147	12_May_2020	AZ	Guadalupe	13922	a	G	0.0329949	394	gac	D	gGc	G	1	0/45836	0/9092	Nsyn
147	12_May_2020	AZ	Guadalupe	14028	g	T	0.0615385	455	atg	M	atT	I	2	4/45836	0/9092	Nsyn
147	12_May_2020	AZ	Guadalupe	14087	g	T	0.157044	433	tgg	W	tTg	L	2	0/45836	0/9092	Nsyn
147	12_May_2020	AZ	Guadalupe	14129	g	T	0.363354	322	gga	G	gTa	V	2	0/45836	0/9092	Nsyn
147	12_May_2020	AZ	Guadalupe	14408	c	T	0.948718	156	cct	P	cTt	L	51	33433/45836	6668/9092	Nsyn
147	12_May_2020	AZ	Guadalupe	14874	g	T	0.0494418	627	aag	K	aaT	N	2	6/45836	3/9092	Nsyn
147	12_May_2020	AZ	Guadalupe	15243	g	T	0.0214477	373	atg	M	atT	I	3	35/45836	30/9092	Nsyn
147	12_May_2020	AZ	Guadalupe	15313	g	T	0.0581614	533	gcc	A	Tcc	S	2	3/45836	0/9092	Nsyn
147	12_May_2020	AZ	Guadalupe	15406	g	T	0.464674	368	gct	A	Tct	S	11	6/45836	0/9092	Nsyn
147	12_May_2020	AZ	Guadalupe	15487	g	T	0.158333	360	gga	G	Tga	*	5	0/45836	0/9092	Nsyn
147	12_May_2020	AZ	Guadalupe	15841	a	G	0.0107422	1024	act	T	Gct	A	1	2/45836	0/9092	Nsyn
147	12_May_2020	AZ	Guadalupe	15910	g	T	0.109406	1499	gat	D	Tat	Y	2	9/45836	0/9092	Nsyn
147	12_May_2020	AZ	Guadalupe	16181	g	C	0.0451912	863	agg	R	aCg	T	2	0/45836	0/9092	Nsyn
147	12_May_2020	AZ	Guadalupe	16629	g	T	0.0184211	380	aag	K	aaT	N	1	0/45836	0/9092	Nsyn
147	12_May_2020	AZ	Guadalupe	16702	g	A	0.0453686	529	gaa	E	Aaa	K	1	0/45836	0/9092	Nsyn
147	12_May_2020	AZ	Guadalupe	16729	c	T	0.0378788	528	ctt	L	Ttt	F	2	1/45836	0/9092	Nsyn
147	12_May_2020	AZ	Guadalupe	16837	g	A	0.0219512	410	gaa	E	Aaa	K	3	0/45836	0/9092	Nsyn
147	12_May_2020	AZ	Guadalupe	17344	a	G	0.021102	853	ata	I	Gta	V	2	3/45836	1/9092	Nsyn
147	12_May_2020	AZ	Guadalupe	17479	g	T	0.021093	1043	ggc	G	Tgc	C	6	0/45836	0/9092	Nsyn
147	12_May_2020	AZ	Guadalupe	17539	g	T	0.110701	542	gac	D	Tac	Y	2	0/45836	0/9092	Nsyn
147	12_May_2020	AZ	Guadalupe	17686	g	T	0.042796	701	gtt	V	Ttt	F	1	3/45836	1/9092	Nsyn
147	12_May_2020	AZ	Guadalupe	17808	g	C	0.0263158	532	aag	K	aaC	N	1	1/45836	0/9092	Nsyn
147	12_May_2020	AZ	Guadalupe	17848	g	T	0.0236559	465	ggc	G	Tgc	C	1	1/45836	0/9092	Nsyn
147	12_May_2020	AZ	Guadalupe	17926	g	T	0.0517007	735	gct	A	Tct	S	1	0/45836	0/9092	Nsyn
147	12_May_2020	AZ	Guadalupe	17948	g	T	0.0539166	983	ggc	G	gTc	V	2	0/45836	0/9092	Nsyn
147	12_May_2020	AZ	Guadalupe	18281	g	T	0.0491493	1058	aga	R	aTa	I	1	3/45836	2/9092	Nsyn
147	12_May_2020	AZ	Guadalupe	18332	g	C	0.0398278	929	aga	R	aCa	T	6	0/45836	0/9092	Nsyn
147	12_May_2020	AZ	Guadalupe	18574	g	T	0.0298103	738	gac	D	Tac	Y	1	0/45836	0/9092	Nsyn
147	12_May_2020	AZ	Guadalupe	18670	g	T	0.163588	379	gat	D	Tat	Y	1	1/45836	0/9092	Nsyn
147	12_May_2020	AZ	Guadalupe	18712	g	T	0.0594679	639	gcc	A	Tcc	S	2	0/45836	0/9092	Nsyn
147	12_May_2020	AZ	Guadalupe	18712	g	C	0.0125196	639	gcc	A	Ccc	P	2	0/45836	0/9092	Nsyn
147	12_May_2020	AZ	Guadalupe	18880	g	T	0.0811486	801	gct	A	Tct	S	2	0/45836	0/9092	Nsyn
147	12_May_2020	AZ	Guadalupe	19291	a	T	0.0551948	616	agt	S	Tgt	C	1	0/45836	0/9092	Nsyn
147	12_May_2020	AZ	Guadalupe	19300	g	T	0.0194805	616	gta	V	Tta	L	3	2/45836	0/9092	Nsyn
147	12_May_2020	AZ	Guadalupe	19685	t	C	0.0184211	380	gta	V	gCa	A	1	0/45836	0/9092	Nsyn
147	12_May_2020	AZ	Guadalupe	20098	g	T	0.0128355	857	gct	A	Tct	S	3	1/45836	0/9092	Nsyn
147	12_May_2020	AZ	Guadalupe	20288	a	G	1	252	gaa	E	gGa	G	23	1/45836	0/9092	Nsyn
147	12_May_2020	AZ	Guadalupe	20352	g	T	0.0368421	380	cag	Q	caT	H	2	1/45836	0/9092	Nsyn
147	12_May_2020	AZ	Guadalupe	20947	g	T	0.116466	249	gat	D	Tat	Y	2	0/45836	0/9092	Nsyn
147	12_May_2020	AZ	Guadalupe	21225	g	T	0.0397614	503	tgg	W	tgT	C	2	2/45836	0/9092	Nsyn
147	12_May_2020	AZ	Guadalupe	21938	g	T	0.0474777	337	gtt	V	Ttt	F	2	0/45836	0/9092	Nsyn
147	12_May_2020	AZ	Guadalupe	21986	g	T	0.0947368	475	ggt	G	Tgt	C	1	2/45836	0/9092	Nsyn
147	12_May_2020	AZ	Guadalupe	22205	g	T	0.0782209	652	gat	D	Tat	Y	2	4/45836	3/9092	Nsyn
147	12_May_2020	AZ	Guadalupe	22433	t	C	0.0416667	360	tgt	C	Cgt	R	1	0/45836	0/9092	Nsyn
147	12_May_2020	AZ	Guadalupe	22644	g	T	0.0280193	1035	tgt	C	tTt	F	2	0/45836	0/9092	Nsyn
147	12_May_2020	AZ	Guadalupe	22706	g	A	0.0333333	570	gtg	V	Atg	M	1	0/45836	0/9092	Nsyn
147	12_May_2020	AZ	Guadalupe	23012	g	T	0.0559441	429	gaa	E	Taa	*	1	0/45836	0/9092	Nsyn
147	12_May_2020	AZ	Guadalupe	23108	g	T	0.0426357	1032	gaa	E	Taa	*	1	1/45836	0/9092	Nsyn
147	12_May_2020	AZ	Guadalupe	23126	g	T	0.0667311	1034	gca	A	Tca	S	1	7/45836	1/9092	Nsyn
147	12_May_2020	AZ	Guadalupe	23132	g	T	0.0339476	1031	gtt	V	Ttt	F	3	0/45836	0/9092	Nsyn
147	12_May_2020	AZ	Guadalupe	23282	g	T	0.0357143	364	gat	D	Tat	Y	1	10/45836	1/9092	Nsyn
147	12_May_2020	AZ	Guadalupe	23401	g	T	0.00811908	739	cag	Q	caT	H	2	17/45836	0/9092	Nsyn
147	12_May_2020	AZ	Guadalupe	23403	a	T	0.0013587	736	gat	D	gTt	V	1	0/45836	0/9092	Nsyn
147	12_May_2020	AZ	Guadalupe	23403	a	G	0.998641	736	gat	D	gGt	G	52	33496/45836	6667/9092	Nsyn
147	12_May_2020	AZ	Guadalupe	23426	g	T	0.0163934	732	gtt	V	Ttt	F	2	9/45836	1/9092	Nsyn
147	12_May_2020	AZ	Guadalupe	23478	g	T	0.02267	397	ggt	G	gTt	V	1	1/45836	0/9092	Nsyn
147	12_May_2020	AZ	Guadalupe	23612	g	C	0.0234742	852	gca	A	Cca	P	1	0/45836	0/9092	Nsyn
147	12_May_2020	AZ	Guadalupe	23624	g	T	0.0643402	917	gct	A	Tct	S	2	3/45836	0/9092	Nsyn
147	12_May_2020	AZ	Guadalupe	24081	g	C	0.0462185	476	tgc	C	tCc	S	2	0/45836	0/9092	Nsyn
147	12_May_2020	AZ	Guadalupe	24332	g	T	0.0964912	228	gcc	A	Tcc	S	1	3/45836	0/9092	Nsyn
147	12_May_2020	AZ	Guadalupe	25440	g	T	0.0261569	994	aag	K	aaT	N	1	14/45836	1/9092	Nsyn
147	12_May_2020	AZ	Guadalupe	25459	g	T	0.107754	993	gct	A	Tct	S	3	10/45836	6/9092	Nsyn
147	12_May_2020	AZ	Guadalupe	25690	g	T	0.0209482	907	ggc	G	Tgc	C	3	19/45836	0/9092	Nsyn
147	12_May_2020	AZ	Guadalupe	25767	g	C	0.0487805	615	atg	M	atC	I	2	2/45836	2/9092	Nsyn
147	12_May_2020	AZ	Guadalupe	26348	c	T	0.0215232	604	act	T	aTt	I	1	0/45836	0/9092	Nsyn
147	12_May_2020	AZ	Guadalupe	26640	g	T	0.0313043	575	gcc	A	Tcc	S	2	8/45836	0/9092	Nsyn
147	12_May_2020	AZ	Guadalupe	26763	g	T	0.0339734	677	gct	A	Tct	S	2	5/45836	1/9092	Nsyn
147	12_May_2020	AZ	Guadalupe	26849	g	T	0.0321543	622	atg	M	atT	I	4	20/45836	2/9092	Nsyn
147	12_May_2020	AZ	Guadalupe	27008	g	T	0.0837838	370	aag	K	aaT	N	2	9/45836	0/9092	Nsyn
147	12_May_2020	AZ	Guadalupe	27260	g	T	0.123377	308	agg	R	aTg	M	1	1/45836	0/9092	Nsyn
147	12_May_2020	AZ	Guadalupe	27506	g	T	0.00771456	1037	gga	G	gTa	V	1	14/45836	0/9092	Nsyn
147	12_May_2020	AZ	Guadalupe	27842	g	T	0.057104	1471	tgg	W	tgT	C	1	1/45836	0/9092	Nsyn
147	12_May_2020	AZ	Guadalupe	27916	g	T	0.0309798	1388	gga	G	gTa	V	1	3/45836	1/9092	Nsyn
147	12_May_2020	AZ	Guadalupe	27962	g	T	0.103093	1746	cag	Q	caT	H	4	3/45836	3/9092	Nsyn
147	12_May_2020	AZ	Guadalupe	28027	g	T	0.00951626	1261	tgg	W	tTg	L	2	31/45836	9/9092	Nsyn
147	12_May_2020	AZ	Guadalupe	28048	g	A	0.0185334	1241	aga	R	aAa	K	8	0/45836	0/9092	Nsyn
147	12_May_2020	AZ	Guadalupe	28093	c	T	0.00791855	1768	tct	S	tTt	F	5	39/45836	8/9092	Nsyn
147	12_May_2020	AZ	Guadalupe	28109	g	T	0.0203735	1767	cag	Q	caT	H	1	21/45836	2/9092	Nsyn
147	12_May_2020	AZ	Guadalupe	28346	g	C	0.0183264	2892	ggc	G	Cgc	R	1	0/45836	0/9092	Nsyn
147	12_May_2020	AZ	Guadalupe	28346	g	T	0.0172891	2892	ggc	G	Tgc	C	1	6/45836	0/9092	Nsyn
147	12_May_2020	AZ	Guadalupe	28403	g	T	0.0168739	2252	ggt	G	Tgt	C	4	0/45836	0/9092	Nsyn
147	12_May_2020	AZ	Guadalupe	28638	c	A	1	1030	ccc	P	cAc	H	28	0/45836	0/9092	Nsyn
147	12_May_2020	AZ	Guadalupe	28793	g	C	0.0181191	1159	gaa	E	Caa	Q	1	1/45836	0/9092	Nsyn
147	12_May_2020	AZ	Guadalupe	28793	g	T	0.0310613	1159	gaa	E	Taa	*	7	1/45836	1/9092	Nsyn
147	12_May_2020	AZ	Guadalupe	28917	g	T	0.00709639	1691	ggt	G	gTt	V	1	1/45836	1/9092	Nsyn
147	12_May_2020	AZ	Guadalupe	29003	c	A	0.00776053	902	caa	Q	Aaa	K	1	1/45836	0/9092	Nsyn
147	12_May_2020	AZ	Guadalupe	29024	g	T	0.00599455	1835	gct	A	Tct	S	2	1/45836	0/9092	Nsyn
147	12_May_2020	AZ	Guadalupe	29041	g	T	0.0179935	1834	aag	K	aaT	N	1	0/45836	0/9092	Nsyn
147	12_May_2020	AZ	Guadalupe	29081	g	A	0.013079	1835	gta	V	Ata	I	1	4/45836	0/9092	Nsyn
147	12_May_2020	AZ	Guadalupe	29090	g	T	0.0190114	1315	gct	A	Tct	S	1	2/45836	0/9092	Nsyn
147	12_May_2020	AZ	Guadalupe	29220	g	A	0.0318182	1320	gga	G	gAa	E	1	1/45836	0/9092	Nsyn
147	12_May_2020	AZ	Guadalupe	29414	g	T	0.00899888	1778	gcc	A	Tcc	S	1	3/45836	0/9092	Nsyn
147	12_May_2020	AZ	Guadalupe	29474	g	T	0.00722456	1661	gat	D	Tat	Y	1	66/45836	4/9092	Nsyn
147	12_May_2020	AZ	Guadalupe	29494	g	T	0.050834	1259	ttg	L	ttT	F	2	0/45836	0/9092	Nsyn
147	12_May_2020	AZ	Guadalupe	241	c	T	0.998489	662	NA	NA	NA	NA	52	32953/45836	6528/9092	Syn
147	12_May_2020	AZ	Guadalupe	1135	g	A	0.0242105	950	aag	K	aaA	K	1	0/45836	0/9092	Syn
147	12_May_2020	AZ	Guadalupe	1444	g	A	0.0658683	668	ttg	L	ttA	L	6	0/45836	0/9092	Syn
147	12_May_2020	AZ	Guadalupe	1663	c	T	0.0118443	591	gac	D	gaT	D	2	4/45836	2/9092	Syn
147	12_May_2020	AZ	Guadalupe	3037	c	T	1	335	ttc	F	ttT	F	49	33404/45836	6645/9092	Syn
147	12_May_2020	AZ	Guadalupe	4207	g	A	0.191235	502	gcg	A	gcA	A	3	3/45836	0/9092	Syn
147	12_May_2020	AZ	Guadalupe	6433	c	T	0.0276596	470	acc	T	acT	T	1	1/45836	0/9092	Syn
147	12_May_2020	AZ	Guadalupe	10570	t	C	0.019656	407	cat	H	caC	H	1	0/45836	0/9092	Syn
147	12_May_2020	AZ	Guadalupe	10954	c	T	0.110814	749	tgc	C	tgT	C	1	4/45836	2/9092	Syn
147	12_May_2020	AZ	Guadalupe	11365	g	T	0.0349794	486	gtg	V	gtT	V	2	3/45836	0/9092	Syn
147	12_May_2020	AZ	Guadalupe	11812	c	A	0.08	425	ggc	G	ggA	G	5	2/45836	0/9092	Syn
147	12_May_2020	AZ	Guadalupe	12406	c	T	0.0353303	651	aac	N	aaT	N	1	2/45836	0/9092	Syn
147	12_May_2020	AZ	Guadalupe	13192	a	G	0.0285088	912	aca	T	acG	T	1	0/45836	0/9092	Syn
147	12_May_2020	AZ	Guadalupe	14037	t	C	0.0757143	700	gct	A	gcC	A	2	0/45836	0/9092	Syn
147	12_May_2020	AZ	Guadalupe	15342	c	A	0.0131332	533	gcc	A	gcA	A	1	0/45836	0/9092	Syn
147	12_May_2020	AZ	Guadalupe	15954	a	G	0.0353026	1388	cta	L	ctG	L	1	2/45836	0/9092	Syn
147	12_May_2020	AZ	Guadalupe	19983	c	T	0.0329341	668	gtc	V	gtT	V	7	25/45836	1/9092	Syn
147	12_May_2020	AZ	Guadalupe	20937	g	T	0.0769231	247	acg	T	acT	T	1	6/45836	0/9092	Syn
147	12_May_2020	AZ	Guadalupe	21721	c	T	0.992	500	gac	D	gaT	D	25	11/45836	6/9092	Syn
147	12_May_2020	AZ	Guadalupe	22705	a	T	0.0352734	567	gga	G	ggT	G	1	0/45836	0/9092	Syn
147	12_May_2020	AZ	Guadalupe	24445	g	A	0.0170697	703	acg	T	acA	T	1	0/45836	0/9092	Syn
147	12_May_2020	AZ	Guadalupe	24790	a	G	0.0127714	783	aca	T	acG	T	1	0/45836	0/9092	Syn
147	12_May_2020	AZ	Guadalupe	25354	g	T	0.0667575	734	gtg	V	gtT	V	2	6/45836	1/9092	Syn
147	12_May_2020	AZ	Guadalupe	26227	g	T	0.0834621	647	NA	NA	NA	NA	1	3/45836	1/9092	Syn
147	12_May_2020	AZ	Guadalupe	26352	g	T	0.0535714	224	gcg	A	gcT	A	1	0/45836	0/9092	Syn
147	12_May_2020	AZ	Guadalupe	26495	t	C	0.039267	382	NA	NA	NA	NA	1	1/45836	0/9092	Syn
147	12_May_2020	AZ	Guadalupe	26828	g	T	0.0475436	631	ctg	L	ctT	L	2	8/45836	0/9092	Syn
147	12_May_2020	AZ	Guadalupe	26894	c	T	1	341	ctc	L	ctT	L	24	11/45836	0/9092	Syn
147	12_May_2020	AZ	Guadalupe	27839	t	C	0.0154674	1487	ttt	F	ttC	F	1	0/45836	0/9092	Syn
147	12_May_2020	AZ	Guadalupe	28378	g	T	0.113868	2257	gcg	A	gcT	A	6	41/45836	7/9092	Syn
147	12_May_2020	AZ	Guadalupe	28396	g	C	0.0608774	2234	cgg	R	cgC	R	4	0/45836	0/9092	Syn
147	12_May_2020	AZ	Guadalupe	29104	t	C	0.0375	1120	cgt	R	cgC	R	1	2/45836	0/9092	Syn
147	12_May_2020	AZ	Guadalupe	29449	g	C	0.0177384	1804	gtg	V	gtC	V	3	0/45836	0/9092	Syn
147	12_May_2020	AZ	Guadalupe	29706	g	C	0.0424144	1226	NA	NA	NA	NA	1	0/45836	0/9092	Syn
147	12_May_2020	AZ	Guadalupe	29736	g	T	0.0131004	1145	NA	NA	NA	NA	5	27/45836	2/9092	Syn
177	16_May_2020	AZ	Guadalupe	1800	c	A	0.0549451	455	aca	T	aAa	K	1	0/45836	0/9092	Nsyn
177	16_May_2020	AZ	Guadalupe	2320	t	G	0.0148368	1011	ttt	F	ttG	L	1	0/45836	0/9092	Nsyn
177	16_May_2020	AZ	Guadalupe	2738	t	C	0.0134771	742	ttt	F	Ctt	L	1	0/45836	0/9092	Nsyn
177	16_May_2020	AZ	Guadalupe	3575	g	T	0.0420168	238	gtt	V	Ttt	F	1	0/45836	0/9092	Nsyn
177	16_May_2020	AZ	Guadalupe	3824	g	T	0.0282686	283	gtt	V	Ttt	F	1	0/45836	0/9092	Nsyn
177	16_May_2020	AZ	Guadalupe	5304	t	C	0.0284939	737	ttg	L	tCg	S	1	0/45836	0/9092	Nsyn
177	16_May_2020	AZ	Guadalupe	5816	g	T	0.021164	378	gct	A	Tct	S	1	0/45836	0/9092	Nsyn
177	16_May_2020	AZ	Guadalupe	6457	t	A	0.025641	780	tgt	C	tgA	*	1	0/45836	0/9092	Nsyn
177	16_May_2020	AZ	Guadalupe	7592	g	T	0.00892857	1008	ggc	G	Tgc	C	1	0/45836	0/9092	Nsyn
177	16_May_2020	AZ	Guadalupe	8074	c	A	0.039801	603	aac	N	aaA	K	1	0/45836	0/9092	Nsyn
177	16_May_2020	AZ	Guadalupe	8252	a	T	0.0113852	527	ata	I	Tta	L	1	0/45836	0/9092	Nsyn
177	16_May_2020	AZ	Guadalupe	9209	g	A	0.0254491	668	gag	E	Aag	K	1	0/45836	0/9092	Nsyn
177	16_May_2020	AZ	Guadalupe	9773	g	T	0.0329949	394	gtt	V	Ttt	F	1	0/45836	0/9092	Nsyn
177	16_May_2020	AZ	Guadalupe	10386	c	T	0.0336842	475	act	T	aTt	I	1	0/45836	0/9092	Nsyn
177	16_May_2020	AZ	Guadalupe	11528	g	T	0.0217391	1564	gcc	A	Tcc	S	1	0/45836	0/9092	Nsyn
177	16_May_2020	AZ	Guadalupe	11904	g	T	0.00846433	827	aga	R	aTa	I	1	0/45836	0/9092	Nsyn
177	16_May_2020	AZ	Guadalupe	12500	a	G	0.0195087	1384	aca	T	Gca	A	1	0/45836	0/9092	Nsyn
177	16_May_2020	AZ	Guadalupe	12552	g	T	0.0311615	353	tgg	W	tTg	L	1	0/45836	0/9092	Nsyn
177	16_May_2020	AZ	Guadalupe	13422	t	A	0.00788955	1014	ctc	L	cAc	H	1	0/45836	0/9092	Nsyn
177	16_May_2020	AZ	Guadalupe	13997	t	C	0.0495356	323	ttg	L	tCg	S	1	0/45836	0/9092	Nsyn
177	16_May_2020	AZ	Guadalupe	14075	t	C	0.0128755	699	ctc	L	cCc	P	1	0/45836	0/9092	Nsyn
177	16_May_2020	AZ	Guadalupe	14546	a	G	0.0722496	609	aag	K	aGg	R	1	0/45836	0/9092	Nsyn
177	16_May_2020	AZ	Guadalupe	15995	g	A	0.028103	854	ggt	G	gAt	D	1	0/45836	0/9092	Nsyn
177	16_May_2020	AZ	Guadalupe	16129	g	T	0.0193861	619	gga	G	Tga	*	1	0/45836	0/9092	Nsyn
177	16_May_2020	AZ	Guadalupe	17296	c	T	0.0076087	920	cag	Q	Tag	*	1	0/45836	0/9092	Nsyn
177	16_May_2020	AZ	Guadalupe	17420	a	G	0.0127389	1570	cac	H	cGc	R	1	0/45836	0/9092	Nsyn
177	16_May_2020	AZ	Guadalupe	17435	g	C	0.0311871	994	ggc	G	gCc	A	1	0/45836	0/9092	Nsyn
177	16_May_2020	AZ	Guadalupe	20905	g	A	0.0232558	301	gct	A	Act	T	1	0/45836	0/9092	Nsyn
177	16_May_2020	AZ	Guadalupe	21582	t	A	0.024	500	tta	L	tAa	*	1	0/45836	0/9092	Nsyn
177	16_May_2020	AZ	Guadalupe	23124	c	T	0.0272452	991	cca	P	cTa	L	1	0/45836	0/9092	Nsyn
177	16_May_2020	AZ	Guadalupe	23162	g	T	0.0240334	957	gtt	V	Ttt	F	1	0/45836	0/9092	Nsyn
177	16_May_2020	AZ	Guadalupe	23295	a	G	0.00771208	1167	gat	D	gGt	G	1	0/45836	0/9092	Nsyn
177	16_May_2020	AZ	Guadalupe	23561	g	C	0.022651	1192	ggt	G	Cgt	R	1	0/45836	0/9092	Nsyn
177	16_May_2020	AZ	Guadalupe	25017	t	C	0.0243446	534	tta	L	tCa	S	1	0/45836	0/9092	Nsyn
177	16_May_2020	AZ	Guadalupe	25085	t	C	0.0297723	571	tca	S	Cca	P	1	0/45836	0/9092	Nsyn
177	16_May_2020	AZ	Guadalupe	25736	t	C	0.0101911	785	ttg	L	tCg	S	1	0/45836	0/9092	Nsyn
177	16_May_2020	AZ	Guadalupe	26102	t	A	0.0254707	903	gtt	V	gAt	D	1	0/45836	0/9092	Nsyn
177	16_May_2020	AZ	Guadalupe	26736	a	G	0.0318979	627	aga	R	Gga	G	1	0/45836	0/9092	Nsyn
177	16_May_2020	AZ	Guadalupe	28665	t	C	0.0421053	285	ata	I	aCa	T	1	0/45836	0/9092	Nsyn
177	16_May_2020	AZ	Guadalupe	2677	t	C	0.0297521	605	cct	P	ccC	P	1	0/45836	0/9092	Syn
177	16_May_2020	AZ	Guadalupe	3355	t	G	0.0283286	353	ggt	G	ggG	G	1	0/45836	0/9092	Syn
177	16_May_2020	AZ	Guadalupe	4147	t	G	0.0138614	505	ggt	G	ggG	G	1	0/45836	0/9092	Syn
177	16_May_2020	AZ	Guadalupe	4600	t	C	0.00946372	634	ctt	L	ctC	L	1	0/45836	0/9092	Syn
177	16_May_2020	AZ	Guadalupe	5701	t	C	0.420382	471	gct	A	gcC	A	1	0/45836	0/9092	Syn
177	16_May_2020	AZ	Guadalupe	9361	a	G	0.0137195	656	aca	T	acG	T	1	0/45836	0/9092	Syn
177	16_May_2020	AZ	Guadalupe	10621	a	G	0.0258303	542	caa	Q	caG	Q	1	0/45836	0/9092	Syn
177	16_May_2020	AZ	Guadalupe	12010	t	C	0.0167818	1013	ctt	L	ctC	L	1	0/45836	0/9092	Syn
177	16_May_2020	AZ	Guadalupe	15744	c	T	0.0152174	460	agc	S	agT	S	1	0/45836	0/9092	Syn
177	16_May_2020	AZ	Guadalupe	22930	t	C	0.00437637	1371	ttt	F	ttC	F	1	0/45836	0/9092	Syn
177	16_May_2020	AZ	Guadalupe	579	g	T	0.0165289	1331	ggt	G	gTt	V	1	0/45836	0/9092	Nsyn
177	16_May_2020	AZ	Guadalupe	788	c	T	0.0215686	1020	cgt	R	Tgt	C	3	1/45836	1/9092	Nsyn
177	16_May_2020	AZ	Guadalupe	1289	g	A	0.0236967	844	gaa	E	Aaa	K	2	0/45836	0/9092	Nsyn
177	16_May_2020	AZ	Guadalupe	1406	g	T	0.0262391	343	gag	E	Tag	*	2	0/45836	0/9092	Nsyn
177	16_May_2020	AZ	Guadalupe	1458	g	T	0.0123967	726	cgt	R	cTt	L	2	2/45836	0/9092	Nsyn
177	16_May_2020	AZ	Guadalupe	1533	g	T	0.0188305	1009	tgg	W	tTg	L	1	0/45836	0/9092	Nsyn
177	16_May_2020	AZ	Guadalupe	1784	g	C	0.0418719	406	ggt	G	Cgt	R	1	0/45836	0/9092	Nsyn
177	16_May_2020	AZ	Guadalupe	1980	g	T	0.0101946	1079	gga	G	gTa	V	2	0/45836	0/9092	Nsyn
177	16_May_2020	AZ	Guadalupe	2219	a	T	0.00819672	1464	atc	I	Ttc	F	1	0/45836	0/9092	Nsyn
177	16_May_2020	AZ	Guadalupe	2305	g	C	0.0176817	1018	aag	K	aaC	N	3	0/45836	0/9092	Nsyn
177	16_May_2020	AZ	Guadalupe	2325	c	T	0.0881226	261	gct	A	gTt	V	1	0/45836	0/9092	Nsyn
177	16_May_2020	AZ	Guadalupe	2384	g	A	0.0182927	984	gaa	E	Aaa	K	2	1/45836	1/9092	Nsyn
177	16_May_2020	AZ	Guadalupe	2469	c	T	0.0328867	821	gcc	A	gTc	V	1	5/45836	1/9092	Nsyn
177	16_May_2020	AZ	Guadalupe	3216	g	T	0.0378378	370	agt	S	aTt	I	3	0/45836	0/9092	Nsyn
177	16_May_2020	AZ	Guadalupe	3286	g	T	0.0434783	161	gag	E	gaT	D	1	1/45836	1/9092	Nsyn
177	16_May_2020	AZ	Guadalupe	3689	g	T	0.0764818	523	gaa	E	Taa	*	2	0/45836	0/9092	Nsyn
177	16_May_2020	AZ	Guadalupe	3927	c	T	0.0752351	319	tca	S	tTa	L	1	1/45836	0/9092	Nsyn
177	16_May_2020	AZ	Guadalupe	5523	a	G	0.016129	558	aaa	K	aGa	R	22	0/45836	0/9092	Nsyn
177	16_May_2020	AZ	Guadalupe	6266	g	A	0.0125471	797	gcc	A	Acc	T	1	2/45836	0/9092	Nsyn
177	16_May_2020	AZ	Guadalupe	6543	c	T	0.58159	239	aca	T	aTa	I	14	16/45836	2/9092	Nsyn
177	16_May_2020	AZ	Guadalupe	6696	c	T	0.0288809	831	cct	P	cTt	L	7	111/45836	1/9092	Nsyn
177	16_May_2020	AZ	Guadalupe	7447	g	C	0.00900901	1110	tgg	W	tgC	C	1	0/45836	0/9092	Nsyn
177	16_May_2020	AZ	Guadalupe	7577	g	T	0.0162822	737	gct	A	Tct	S	3	0/45836	0/9092	Nsyn
177	16_May_2020	AZ	Guadalupe	7756	g	T	0.577367	866	aag	K	aaT	N	12	8/45836	5/9092	Nsyn
177	16_May_2020	AZ	Guadalupe	7881	a	T	0.0346205	751	aat	N	aTt	I	1	0/45836	0/9092	Nsyn
177	16_May_2020	AZ	Guadalupe	8000	g	T	0.0934579	321	gat	D	Tat	Y	1	0/45836	0/9092	Nsyn
177	16_May_2020	AZ	Guadalupe	8084	g	A	0.013289	602	gaa	E	Aaa	K	4	0/45836	0/9092	Nsyn
177	16_May_2020	AZ	Guadalupe	8236	g	T	0.55303	528	ttg	L	ttT	F	13	0/45836	0/9092	Nsyn
177	16_May_2020	AZ	Guadalupe	8265	g	T	0.0361905	525	ggc	G	gTc	V	2	0/45836	0/9092	Nsyn
177	16_May_2020	AZ	Guadalupe	9441	g	C	0.020202	693	tgc	C	tCc	S	1	1/45836	0/9092	Nsyn
177	16_May_2020	AZ	Guadalupe	9510	c	T	0.0155642	1028	act	T	aTt	I	1	4/45836	2/9092	Nsyn
177	16_May_2020	AZ	Guadalupe	9738	g	T	0.034642	433	agt	S	aTt	I	1	1/45836	1/9092	Nsyn
177	16_May_2020	AZ	Guadalupe	10500	g	T	0.0203252	738	ggt	G	gTt	V	2	0/45836	0/9092	Nsyn
177	16_May_2020	AZ	Guadalupe	10565	g	A	0.0133111	601	gtt	V	Att	I	1	0/45836	0/9092	Nsyn
177	16_May_2020	AZ	Guadalupe	10675	g	C	0.0542169	332	tgg	W	tgC	C	2	0/45836	0/9092	Nsyn
177	16_May_2020	AZ	Guadalupe	11087	g	A	0.00883838	792	gaa	E	Aaa	K	2	0/45836	0/9092	Nsyn
177	16_May_2020	AZ	Guadalupe	11187	t	C	0.0289505	829	tta	L	tCa	S	2	0/45836	0/9092	Nsyn
177	16_May_2020	AZ	Guadalupe	11319	a	G	0.033237	692	tat	Y	tGt	C	1	0/45836	0/9092	Nsyn
177	16_May_2020	AZ	Guadalupe	12067	g	T	0.0509804	510	atg	M	atT	I	9	9/45836	0/9092	Nsyn
177	16_May_2020	AZ	Guadalupe	13309	g	T	0.0155556	1350	aag	K	aaT	N	1	1/45836	0/9092	Nsyn
177	16_May_2020	AZ	Guadalupe	13332	g	C	0.0118734	758	tgt	C	tCt	S	1	0/45836	0/9092	Nsyn
177	16_May_2020	AZ	Guadalupe	13397	g	A	0.0310881	579	ggt	G	Agt	S	1	0/45836	0/9092	Nsyn
177	16_May_2020	AZ	Guadalupe	13529	t	C	0.0542373	590	gtc	V	gCc	A	1	0/45836	0/9092	Nsyn
177	16_May_2020	AZ	Guadalupe	13541	c	T	0.0119048	588	gct	A	gTt	V	2	1/45836	0/9092	Nsyn
177	16_May_2020	AZ	Guadalupe	13546	g	A	0.0289116	588	gac	D	Aac	N	1	0/45836	0/9092	Nsyn
177	16_May_2020	AZ	Guadalupe	13812	g	T	0.0428305	537	atg	M	atT	I	4	7/45836	0/9092	Nsyn
177	16_May_2020	AZ	Guadalupe	13904	a	G	0.0265907	1053	gat	D	gGt	G	1	0/45836	0/9092	Nsyn
177	16_May_2020	AZ	Guadalupe	13911	c	A	0.287472	894	ttc	F	ttA	L	10	0/45836	0/9092	Nsyn
177	16_May_2020	AZ	Guadalupe	14241	g	T	0.0272374	771	aag	K	aaT	N	1	15/45836	0/9092	Nsyn
177	16_May_2020	AZ	Guadalupe	14408	c	T	0.96875	448	cct	P	cTt	L	51	33433/45836	6668/9092	Nsyn
177	16_May_2020	AZ	Guadalupe	14452	g	T	0.0164948	485	gtt	V	Ttt	F	1	1/45836	0/9092	Nsyn
177	16_May_2020	AZ	Guadalupe	14792	g	T	0.011745	596	agc	S	aTc	I	1	5/45836	4/9092	Nsyn
177	16_May_2020	AZ	Guadalupe	14933	t	A	0.0241379	580	cta	L	cAa	Q	6	0/45836	0/9092	Nsyn
177	16_May_2020	AZ	Guadalupe	15232	t	C	0.024565	977	tgg	W	Cgg	R	2	0/45836	0/9092	Nsyn
177	16_May_2020	AZ	Guadalupe	15355	g	T	0.0234043	940	gct	A	Tct	S	1	0/45836	0/9092	Nsyn
177	16_May_2020	AZ	Guadalupe	15406	g	T	0.322969	997	gct	A	Tct	S	11	6/45836	0/9092	Nsyn
177	16_May_2020	AZ	Guadalupe	15542	c	T	0.0105422	664	acg	T	aTg	M	2	1/45836	0/9092	Nsyn
177	16_May_2020	AZ	Guadalupe	15925	c	T	0.0339578	1708	ctt	L	Ttt	F	1	7/45836	1/9092	Nsyn
177	16_May_2020	AZ	Guadalupe	16141	g	T	0.00890208	1011	gac	D	Tac	Y	3	2/45836	0/9092	Nsyn
177	16_May_2020	AZ	Guadalupe	16314	t	A	0.0372414	725	tgt	C	tgA	*	3	0/45836	0/9092	Nsyn
177	16_May_2020	AZ	Guadalupe	16738	g	T	0.0247718	767	gaa	E	Taa	*	1	0/45836	0/9092	Nsyn
177	16_May_2020	AZ	Guadalupe	17012	c	T	0.121739	115	tca	S	tTa	L	1	8/45836	1/9092	Nsyn
177	16_May_2020	AZ	Guadalupe	17257	g	C	0.0143575	1393	gag	E	Cag	Q	1	0/45836	0/9092	Nsyn
177	16_May_2020	AZ	Guadalupe	17462	g	C	0.0685528	919	cgc	R	cCc	P	3	0/45836	0/9092	Nsyn
177	16_May_2020	AZ	Guadalupe	17761	g	A	0.00444444	1350	gct	A	Act	T	1	0/45836	0/9092	Nsyn
177	16_May_2020	AZ	Guadalupe	18578	g	T	0.0165746	1086	aga	R	aTa	I	2	0/45836	0/9092	Nsyn
177	16_May_2020	AZ	Guadalupe	18781	g	T	0.0206186	388	ggt	G	Tgt	C	1	3/45836	1/9092	Nsyn
177	16_May_2020	AZ	Guadalupe	19086	g	C	0.0211268	852	aag	K	aaC	N	1	0/45836	0/9092	Nsyn
177	16_May_2020	AZ	Guadalupe	19283	a	G	0.0208955	670	gat	D	gGt	G	1	1/45836	0/9092	Nsyn
177	16_May_2020	AZ	Guadalupe	19461	a	G	0.0336	625	ata	I	atG	M	1	0/45836	0/9092	Nsyn
177	16_May_2020	AZ	Guadalupe	19656	g	C	0.010989	819	aag	K	aaC	N	1	0/45836	0/9092	Nsyn
177	16_May_2020	AZ	Guadalupe	20288	a	G	0.997222	360	gaa	E	gGa	G	23	1/45836	0/9092	Nsyn
177	16_May_2020	AZ	Guadalupe	20480	c	T	0.0254083	551	tca	S	tTa	L	1	11/45836	3/9092	Nsyn
177	16_May_2020	AZ	Guadalupe	21175	g	A	0.0117271	938	gaa	E	Aaa	K	1	0/45836	0/9092	Nsyn
177	16_May_2020	AZ	Guadalupe	22026	g	T	0.0176211	908	agt	S	aTt	I	4	0/45836	0/9092	Nsyn
177	16_May_2020	AZ	Guadalupe	22062	c	T	0.0309735	678	act	T	aTt	I	3	0/45836	0/9092	Nsyn
177	16_May_2020	AZ	Guadalupe	22205	g	T	0.0124844	801	gat	D	Tat	Y	2	4/45836	3/9092	Nsyn
177	16_May_2020	AZ	Guadalupe	22487	g	T	0.020979	429	gaa	E	Taa	*	1	0/45836	0/9092	Nsyn
177	16_May_2020	AZ	Guadalupe	23034	c	T	0.0104322	671	cct	P	cTt	L	1	0/45836	0/9092	Nsyn
177	16_May_2020	AZ	Guadalupe	23132	g	T	0.0311245	996	gtt	V	Ttt	F	3	0/45836	0/9092	Nsyn
177	16_May_2020	AZ	Guadalupe	23291	c	T	0.00774527	1162	cgt	R	Tgt	C	2	0/45836	0/9092	Nsyn
177	16_May_2020	AZ	Guadalupe	23297	c	T	0.00687285	1164	cca	P	Tca	S	1	0/45836	0/9092	Nsyn
177	16_May_2020	AZ	Guadalupe	23331	g	T	0.0233362	1157	tgt	C	tTt	F	4	0/45836	0/9092	Nsyn
177	16_May_2020	AZ	Guadalupe	23393	c	T	0.0169287	827	ctt	L	Ttt	F	1	20/45836	0/9092	Nsyn
177	16_May_2020	AZ	Guadalupe	23403	a	G	1	824	gat	D	gGt	G	52	33496/45836	6667/9092	Nsyn
177	16_May_2020	AZ	Guadalupe	23625	c	T	0.0183486	1417	gct	A	gTt	V	3	15/45836	0/9092	Nsyn
177	16_May_2020	AZ	Guadalupe	25471	g	C	0.0177384	1353	gat	D	Cat	H	1	19/45836	6/9092	Nsyn
177	16_May_2020	AZ	Guadalupe	25471	g	T	0.0221729	1353	gat	D	Tat	Y	4	9/45836	3/9092	Nsyn
177	16_May_2020	AZ	Guadalupe	25793	g	T	0.0230769	520	cgt	R	cTt	L	2	7/45836	1/9092	Nsyn
177	16_May_2020	AZ	Guadalupe	26654	g	T	0.023622	762	agg	R	agT	S	5	0/45836	0/9092	Nsyn
177	16_May_2020	AZ	Guadalupe	27469	g	A	0.0426621	586	ggt	G	Agt	S	2	0/45836	0/9092	Nsyn
177	16_May_2020	AZ	Guadalupe	28252	t	C	0.0136986	730	ttc	F	tCc	S	1	2/45836	0/9092	Nsyn
177	16_May_2020	AZ	Guadalupe	28364	g	T	0.0154674	1487	gaa	E	Taa	*	2	0/45836	0/9092	Nsyn
177	16_May_2020	AZ	Guadalupe	28472	c	T	0.00469484	1491	cct	P	Tct	S	1	6/45836	2/9092	Nsyn
177	16_May_2020	AZ	Guadalupe	28487	g	A	0.00734312	1498	gtt	V	Att	I	1	2/45836	0/9092	Nsyn
177	16_May_2020	AZ	Guadalupe	28548	g	T	0.0215924	2223	aga	R	aTa	I	4	0/45836	0/9092	Nsyn
177	16_May_2020	AZ	Guadalupe	28638	c	A	1	842	ccc	P	cAc	H	28	0/45836	0/9092	Nsyn
177	16_May_2020	AZ	Guadalupe	28969	c	A	0.0100925	1189	agc	S	agA	R	1	1/45836	1/9092	Nsyn
177	16_May_2020	AZ	Guadalupe	29034	c	T	0.0107354	1863	gct	A	gTt	V	3	3/45836	1/9092	Nsyn
177	16_May_2020	AZ	Guadalupe	29511	g	T	0.045098	1020	agt	S	aTt	I	1	5/45836	2/9092	Nsyn
177	16_May_2020	AZ	Guadalupe	29620	g	A	0.0126939	709	atg	M	atA	I	2	0/45836	0/9092	Nsyn
177	16_May_2020	AZ	Guadalupe	29666	c	T	0.0193237	1035	ctc	L	Ttc	F	2	9/45836	0/9092	Nsyn
177	16_May_2020	AZ	Guadalupe	241	c	T	0.998649	740	NA	NA	NA	NA	52	32953/45836	6528/9092	Syn
177	16_May_2020	AZ	Guadalupe	370	g	T	0.0264317	1135	gtg	V	gtT	V	2	5/45836	1/9092	Syn
177	16_May_2020	AZ	Guadalupe	1027	t	C	0.0179924	1056	cct	P	ccC	P	3	1/45836	0/9092	Syn
177	16_May_2020	AZ	Guadalupe	2737	t	C	0.0456376	745	act	T	acC	T	1	0/45836	0/9092	Syn
177	16_May_2020	AZ	Guadalupe	3037	c	T	1	285	ttc	F	ttT	F	49	33404/45836	6645/9092	Syn
177	16_May_2020	AZ	Guadalupe	3142	t	C	0.0327869	549	cct	P	ccC	P	1	0/45836	0/9092	Syn
177	16_May_2020	AZ	Guadalupe	4207	g	A	0.059126	389	gcg	A	gcA	A	3	3/45836	0/9092	Syn
177	16_May_2020	AZ	Guadalupe	5611	t	C	0.0700758	528	ggt	G	ggC	G	2	0/45836	0/9092	Syn
177	16_May_2020	AZ	Guadalupe	10969	c	T	0.0293686	681	ttc	F	ttT	F	2	8/45836	0/9092	Syn
177	16_May_2020	AZ	Guadalupe	11305	a	G	0.0112045	714	aaa	K	aaG	K	1	0/45836	0/9092	Syn
177	16_May_2020	AZ	Guadalupe	11650	c	T	0.02267	397	ggc	G	ggT	G	1	4/45836	0/9092	Syn
177	16_May_2020	AZ	Guadalupe	12532	t	C	0.0136571	1318	ttt	F	ttC	F	1	1/45836	0/9092	Syn
177	16_May_2020	AZ	Guadalupe	14325	c	T	0.04662	429	cac	H	caT	H	1	0/45836	0/9092	Syn
177	16_May_2020	AZ	Guadalupe	17760	a	G	0.00440205	1363	aaa	K	aaG	K	5	0/45836	0/9092	Syn
177	16_May_2020	AZ	Guadalupe	18318	g	T	0.0108181	1479	ggg	G	ggT	G	2	9/45836	1/9092	Syn
177	16_May_2020	AZ	Guadalupe	18876	t	C	0.0170068	1176	tgt	C	tgC	C	1	1/45836	0/9092	Syn
177	16_May_2020	AZ	Guadalupe	19554	c	T	0.0574489	1027	ggc	G	ggT	G	3	5/45836	1/9092	Syn
177	16_May_2020	AZ	Guadalupe	19983	c	T	0.0126716	947	gtc	V	gtT	V	7	25/45836	1/9092	Syn
177	16_May_2020	AZ	Guadalupe	20806	c	T	0.0165289	484	ctg	L	Ttg	L	1	1/45836	0/9092	Syn
177	16_May_2020	AZ	Guadalupe	21306	c	T	0.00456274	1315	cgc	R	cgT	R	1	14/45836	1/9092	Syn
177	16_May_2020	AZ	Guadalupe	21721	c	T	0.964486	535	gac	D	gaT	D	25	11/45836	6/9092	Syn
177	16_May_2020	AZ	Guadalupe	22642	c	T	0.011396	702	aac	N	aaT	N	1	2/45836	0/9092	Syn
177	16_May_2020	AZ	Guadalupe	24055	t	C	0.0403226	372	gct	A	gcC	A	1	0/45836	0/9092	Syn
177	16_May_2020	AZ	Guadalupe	25704	t	C	0.0212264	424	cct	P	ccC	P	2	1/45836	0/9092	Syn
177	16_May_2020	AZ	Guadalupe	26831	t	C	0.0075	800	ttt	F	ttC	F	1	1/45836	1/9092	Syn
177	16_May_2020	AZ	Guadalupe	26894	c	T	1	561	ctc	L	ctT	L	24	11/45836	0/9092	Syn
177	16_May_2020	AZ	Guadalupe	29095	c	T	0.0144049	1319	ttc	F	ttT	F	1	116/45836	13/9092	Syn
179	19_May_2020	AZ	Guadalupe	566	g	T	0.0383712	1277	ggt	G	Tgt	C	1	0/45836	0/9092	Nsyn
179	19_May_2020	AZ	Guadalupe	731	g	T	0.00579151	1554	gat	D	Tat	Y	1	0/45836	0/9092	Nsyn
179	19_May_2020	AZ	Guadalupe	891	g	T	0.0135922	1545	ggt	G	gTt	V	1	0/45836	0/9092	Nsyn
179	19_May_2020	AZ	Guadalupe	984	g	T	0.00949796	737	tgg	W	tTg	L	1	0/45836	0/9092	Nsyn
179	19_May_2020	AZ	Guadalupe	1304	g	T	0.0334507	568	gag	E	Tag	*	1	0/45836	0/9092	Nsyn
179	19_May_2020	AZ	Guadalupe	1337	g	T	0.0135922	515	ggt	G	Tgt	C	1	0/45836	0/9092	Nsyn
179	19_May_2020	AZ	Guadalupe	1478	g	C	0.00846805	1299	gcc	A	Ccc	P	1	0/45836	0/9092	Nsyn
179	19_May_2020	AZ	Guadalupe	1785	g	T	0.0192308	416	ggt	G	gTt	V	1	0/45836	0/9092	Nsyn
179	19_May_2020	AZ	Guadalupe	4067	g	C	0.0423453	307	gcc	A	Ccc	P	1	0/45836	0/9092	Nsyn
179	19_May_2020	AZ	Guadalupe	4134	t	C	0.062724	558	gtt	V	gCt	A	1	0/45836	0/9092	Nsyn
179	19_May_2020	AZ	Guadalupe	5004	a	G	0.0171429	700	cac	H	cGc	R	1	0/45836	0/9092	Nsyn
179	19_May_2020	AZ	Guadalupe	5187	g	T	0.0257511	466	agt	S	aTt	I	1	0/45836	0/9092	Nsyn
179	19_May_2020	AZ	Guadalupe	5268	a	T	0.014876	605	aaa	K	aTa	I	1	0/45836	0/9092	Nsyn
179	19_May_2020	AZ	Guadalupe	5520	g	T	0.0217707	689	tgt	C	tTt	F	1	0/45836	0/9092	Nsyn
179	19_May_2020	AZ	Guadalupe	5594	g	T	0.0439024	410	gaa	E	Taa	*	1	0/45836	0/9092	Nsyn
179	19_May_2020	AZ	Guadalupe	5641	a	T	0.0189036	529	caa	Q	caT	H	1	0/45836	0/9092	Nsyn
179	19_May_2020	AZ	Guadalupe	5880	g	T	0.0239774	709	agt	S	aTt	I	1	0/45836	0/9092	Nsyn
179	19_May_2020	AZ	Guadalupe	7035	t	C	0.0333333	240	tta	L	tCa	S	1	0/45836	0/9092	Nsyn
179	19_May_2020	AZ	Guadalupe	7469	g	T	0.0118421	760	gac	D	Tac	Y	1	0/45836	0/9092	Nsyn
179	19_May_2020	AZ	Guadalupe	7940	g	T	0.0410256	390	gtt	V	Ttt	F	1	0/45836	0/9092	Nsyn
179	19_May_2020	AZ	Guadalupe	8178	g	T	0.0220386	363	cgg	R	cTg	L	1	0/45836	0/9092	Nsyn
179	19_May_2020	AZ	Guadalupe	8824	g	C	0.019084	524	ttg	L	ttC	F	1	0/45836	0/9092	Nsyn
179	19_May_2020	AZ	Guadalupe	8952	g	T	0.022807	570	tgt	C	tTt	F	1	0/45836	0/9092	Nsyn
179	19_May_2020	AZ	Guadalupe	9137	g	T	0.0888889	360	gat	D	Tat	Y	1	0/45836	0/9092	Nsyn
179	19_May_2020	AZ	Guadalupe	9479	g	C	0.00852273	1408	ggt	G	Cgt	R	1	0/45836	0/9092	Nsyn
179	19_May_2020	AZ	Guadalupe	9918	g	C	0.0134138	1491	agt	S	aCt	T	1	0/45836	0/9092	Nsyn
179	19_May_2020	AZ	Guadalupe	9980	a	G	0.00566394	1589	aat	N	Gat	D	1	0/45836	0/9092	Nsyn
179	19_May_2020	AZ	Guadalupe	10010	c	T	0.00931414	1181	ctt	L	Ttt	F	1	0/45836	0/9092	Nsyn
179	19_May_2020	AZ	Guadalupe	10178	g	T	0.014359	975	gtg	V	Ttg	L	1	0/45836	0/9092	Nsyn
179	19_May_2020	AZ	Guadalupe	10270	t	G	0.00738397	948	aat	N	aaG	K	1	0/45836	0/9092	Nsyn
179	19_May_2020	AZ	Guadalupe	10307	t	C	0.0179372	669	tgt	C	Cgt	R	1	0/45836	0/9092	Nsyn
179	19_May_2020	AZ	Guadalupe	10446	g	C	0.0201729	347	agg	R	aCg	T	1	0/45836	0/9092	Nsyn
179	19_May_2020	AZ	Guadalupe	10447	g	C	0.0203488	344	agg	R	agC	S	1	0/45836	0/9092	Nsyn
179	19_May_2020	AZ	Guadalupe	11459	t	C	0.0459184	588	tcc	S	Ccc	P	1	0/45836	0/9092	Nsyn
179	19_May_2020	AZ	Guadalupe	11811	g	A	0.01	900	ggc	G	gAc	D	1	0/45836	0/9092	Nsyn
179	19_May_2020	AZ	Guadalupe	12078	g	T	0.00997506	802	agg	R	aTg	M	1	0/45836	0/9092	Nsyn
179	19_May_2020	AZ	Guadalupe	12179	g	C	0.100946	317	gat	D	Cat	H	1	0/45836	0/9092	Nsyn
179	19_May_2020	AZ	Guadalupe	12293	a	C	0.010627	941	acc	T	Ccc	P	1	0/45836	0/9092	Nsyn
179	19_May_2020	AZ	Guadalupe	12802	g	T	0.0327511	458	agg	R	agT	S	1	0/45836	0/9092	Nsyn
179	19_May_2020	AZ	Guadalupe	13489	g	T	0.0165563	604	gcc	A	Tcc	S	1	0/45836	0/9092	Nsyn
179	19_May_2020	AZ	Guadalupe	13508	g	T	0.0217391	368	ggc	G	gTc	V	1	0/45836	0/9092	Nsyn
179	19_May_2020	AZ	Guadalupe	13624	g	C	0.0443787	338	gat	D	Cat	H	1	0/45836	0/9092	Nsyn
179	19_May_2020	AZ	Guadalupe	13738	g	C	0.0151803	1054	gac	D	Cac	H	1	0/45836	0/9092	Nsyn
179	19_May_2020	AZ	Guadalupe	13838	a	T	0.0161551	619	cat	H	cTt	L	1	0/45836	0/9092	Nsyn
179	19_May_2020	AZ	Guadalupe	14253	a	T	0.0102041	882	tta	L	ttT	F	1	0/45836	0/9092	Nsyn
179	19_May_2020	AZ	Guadalupe	14734	g	A	0.0162242	678	gga	G	Aga	R	1	0/45836	0/9092	Nsyn
179	19_May_2020	AZ	Guadalupe	14908	g	C	0.0496	625	gct	A	Cct	P	1	0/45836	0/9092	Nsyn
179	19_May_2020	AZ	Guadalupe	15013	g	C	0.0216216	370	gat	D	Cat	H	1	0/45836	0/9092	Nsyn
179	19_May_2020	AZ	Guadalupe	15388	c	T	0.0160966	497	cac	H	Tac	Y	1	0/45836	0/9092	Nsyn
179	19_May_2020	AZ	Guadalupe	15433	g	A	0.00967742	930	gaa	E	Aaa	K	1	0/45836	0/9092	Nsyn
179	19_May_2020	AZ	Guadalupe	15443	t	G	0.00852878	938	atg	M	aGg	R	1	0/45836	0/9092	Nsyn
179	19_May_2020	AZ	Guadalupe	15617	g	T	0.00918079	1416	aga	R	aTa	I	1	0/45836	0/9092	Nsyn
179	19_May_2020	AZ	Guadalupe	15829	g	C	0.0136861	1096	gca	A	Cca	P	1	0/45836	0/9092	Nsyn
179	19_May_2020	AZ	Guadalupe	16025	t	C	0.0365449	301	tta	L	tCa	S	1	0/45836	0/9092	Nsyn
179	19_May_2020	AZ	Guadalupe	16325	g	T	0.0220083	727	tgt	C	tTt	F	1	0/45836	0/9092	Nsyn
179	19_May_2020	AZ	Guadalupe	16663	g	T	0.0252525	594	gag	E	Tag	*	1	0/45836	0/9092	Nsyn
179	19_May_2020	AZ	Guadalupe	16696	g	C	0.024838	926	gta	V	Cta	L	1	0/45836	0/9092	Nsyn
179	19_May_2020	AZ	Guadalupe	17248	g	C	0.00882029	907	gct	A	Cct	P	1	0/45836	0/9092	Nsyn
179	19_May_2020	AZ	Guadalupe	17422	t	C	0.00823828	1578	tat	Y	Cat	H	1	0/45836	0/9092	Nsyn
179	19_May_2020	AZ	Guadalupe	17469	g	T	0.0148472	1145	ttg	L	ttT	F	1	0/45836	0/9092	Nsyn
179	19_May_2020	AZ	Guadalupe	17514	t	A	0.00640569	1405	tgt	C	tgA	*	1	0/45836	0/9092	Nsyn
179	19_May_2020	AZ	Guadalupe	17687	t	G	0.0175439	741	gtt	V	gGt	G	1	0/45836	0/9092	Nsyn
179	19_May_2020	AZ	Guadalupe	18541	c	G	0.0116009	862	caa	Q	Gaa	E	1	0/45836	0/9092	Nsyn
179	19_May_2020	AZ	Guadalupe	18590	t	C	0.00802855	1121	gtc	V	gCc	A	1	0/45836	0/9092	Nsyn
179	19_May_2020	AZ	Guadalupe	18598	g	T	0.00971731	1132	gca	A	Tca	S	1	0/45836	0/9092	Nsyn
179	19_May_2020	AZ	Guadalupe	18615	g	T	0.0187225	908	ttg	L	ttT	F	1	0/45836	0/9092	Nsyn
179	19_May_2020	AZ	Guadalupe	19178	g	T	0.0191205	523	ggt	G	gTt	V	1	0/45836	0/9092	Nsyn
179	19_May_2020	AZ	Guadalupe	19669	g	T	0.0510753	372	gga	G	Tga	*	1	0/45836	0/9092	Nsyn
179	19_May_2020	AZ	Guadalupe	19793	g	T	0.0233838	727	tgg	W	tTg	L	1	0/45836	0/9092	Nsyn
179	19_May_2020	AZ	Guadalupe	20360	g	T	0.0548246	456	ggt	G	gTt	V	1	0/45836	0/9092	Nsyn
179	19_May_2020	AZ	Guadalupe	20750	g	A	0.00738007	813	ggt	G	gAt	D	1	0/45836	0/9092	Nsyn
179	19_May_2020	AZ	Guadalupe	21383	a	T	0.00825206	1333	tat	Y	tTt	F	1	0/45836	0/9092	Nsyn
179	19_May_2020	AZ	Guadalupe	21593	g	C	0.0175	400	gtc	V	Ctc	L	1	0/45836	0/9092	Nsyn
179	19_May_2020	AZ	Guadalupe	21985	g	C	0.0200573	349	ttg	L	ttC	F	1	0/45836	0/9092	Nsyn
179	19_May_2020	AZ	Guadalupe	23505	g	T	0.0175953	341	ggc	G	gTc	V	1	0/45836	0/9092	Nsyn
179	19_May_2020	AZ	Guadalupe	25061	g	T	0.0612245	196	ggt	G	Tgt	C	1	0/45836	0/9092	Nsyn
179	19_May_2020	AZ	Guadalupe	25266	g	A	0.0447958	759	tgc	C	tAc	Y	1	0/45836	0/9092	Nsyn
179	19_May_2020	AZ	Guadalupe	25301	t	C	0.0118577	759	tgt	C	Cgt	R	1	0/45836	0/9092	Nsyn
179	19_May_2020	AZ	Guadalupe	25407	g	C	0.0152575	1573	atg	M	atC	I	1	0/45836	0/9092	Nsyn
179	19_May_2020	AZ	Guadalupe	26117	a	G	0.00618716	1293	gaa	E	gGa	G	1	0/45836	0/9092	Nsyn
179	19_May_2020	AZ	Guadalupe	26263	g	T	0.042735	468	gaa	E	Taa	*	1	0/45836	0/9092	Nsyn
179	19_May_2020	AZ	Guadalupe	26343	c	G	0.0114108	964	atc	I	atG	M	1	0/45836	0/9092	Nsyn
179	19_May_2020	AZ	Guadalupe	26757	g	T	0.00634249	946	gga	G	Tga	*	1	0/45836	0/9092	Nsyn
179	19_May_2020	AZ	Guadalupe	27021	g	T	0.0167364	478	gaa	E	Taa	*	1	0/45836	0/9092	Nsyn
179	19_May_2020	AZ	Guadalupe	27179	g	T	0.0198953	955	ttg	L	ttT	F	1	0/45836	0/9092	Nsyn
179	19_May_2020	AZ	Guadalupe	27472	a	T	0.0288184	347	aca	T	Tca	S	1	0/45836	0/9092	Nsyn
179	19_May_2020	AZ	Guadalupe	27997	a	G	0.0129964	1385	gac	D	gGc	G	1	0/45836	0/9092	Nsyn
179	19_May_2020	AZ	Guadalupe	28039	t	C	0.0114943	1392	gta	V	gCa	A	1	0/45836	0/9092	Nsyn
179	19_May_2020	AZ	Guadalupe	28314	g	C	0.00973574	719	cgc	R	cCc	P	1	0/45836	0/9092	Nsyn
179	19_May_2020	AZ	Guadalupe	29040	a	T	0.00805234	1987	aag	K	aTg	M	1	0/45836	0/9092	Nsyn
179	19_May_2020	AZ	Guadalupe	29432	a	G	0.00577201	1386	aag	K	Gag	E	1	0/45836	0/9092	Nsyn
179	19_May_2020	AZ	Guadalupe	757	a	G	0.0064433	1552	aaa	K	aaG	K	1	0/45836	0/9092	Syn
179	19_May_2020	AZ	Guadalupe	2782	g	A	0.0598291	585	gtg	V	gtA	V	1	0/45836	0/9092	Syn
179	19_May_2020	AZ	Guadalupe	7939	t	G	0.0255754	391	tct	S	tcG	S	1	0/45836	0/9092	Syn
179	19_May_2020	AZ	Guadalupe	10240	t	A	0.0172018	872	tct	S	tcA	S	1	0/45836	0/9092	Syn
179	19_May_2020	AZ	Guadalupe	11902	c	G	0.0137741	726	ctc	L	ctG	L	1	0/45836	0/9092	Syn
179	19_May_2020	AZ	Guadalupe	12862	t	C	0.0617886	615	agt	S	agC	S	1	0/45836	0/9092	Syn
179	19_May_2020	AZ	Guadalupe	15588	c	A	0.0662021	861	gcc	A	gcA	A	1	0/45836	0/9092	Syn
179	19_May_2020	AZ	Guadalupe	15882	t	C	0.0224719	1246	tct	S	tcC	S	1	0/45836	0/9092	Syn
179	19_May_2020	AZ	Guadalupe	17277	a	G	0.0163221	919	aaa	K	aaG	K	1	0/45836	0/9092	Syn
179	19_May_2020	AZ	Guadalupe	22366	t	G	0.00677201	886	ggt	G	ggG	G	1	0/45836	0/9092	Syn
179	19_May_2020	AZ	Guadalupe	28016	c	T	0.00803506	1369	ttc	F	ttT	F	1	0/45836	0/9092	Syn
179	19_May_2020	AZ	Guadalupe	29446	t	C	0.0259366	1388	act	T	acC	T	1	0/45836	0/9092	Syn
179	19_May_2020	AZ	Guadalupe	271	g	T	0.023084	1083	gag	E	gaT	D	1	5/45836	0/9092	Nsyn
179	19_May_2020	AZ	Guadalupe	285	g	T	0.0403531	793	ggt	G	gTt	V	3	1/45836	0/9092	Nsyn
179	19_May_2020	AZ	Guadalupe	315	g	A	0.0313972	637	agt	S	aAt	N	2	0/45836	0/9092	Nsyn
179	19_May_2020	AZ	Guadalupe	368	g	T	0.0120846	993	gtg	V	Ttg	L	4	3/45836	0/9092	Nsyn
179	19_May_2020	AZ	Guadalupe	545	g	T	0.0063593	1258	ggc	G	Tgc	C	4	0/45836	0/9092	Nsyn
179	19_May_2020	AZ	Guadalupe	546	g	T	0.0108949	1285	ggc	G	gTc	V	1	0/45836	0/9092	Nsyn
179	19_May_2020	AZ	Guadalupe	787	g	T	0.0241838	827	atg	M	atT	I	3	0/45836	0/9092	Nsyn
179	19_May_2020	AZ	Guadalupe	788	c	T	0.00847458	826	cgt	R	Tgt	C	3	1/45836	1/9092	Nsyn
179	19_May_2020	AZ	Guadalupe	789	g	T	0.0182039	824	cgt	R	cTt	L	2	0/45836	0/9092	Nsyn
179	19_May_2020	AZ	Guadalupe	809	t	C	0.0111732	716	tac	Y	Cac	H	2	5/45836	0/9092	Nsyn
179	19_May_2020	AZ	Guadalupe	947	g	T	0.00867303	1153	gta	V	Tta	L	1	0/45836	0/9092	Nsyn
179	19_May_2020	AZ	Guadalupe	1013	g	A	0.0305523	851	gaa	E	Aaa	K	3	0/45836	0/9092	Nsyn
179	19_May_2020	AZ	Guadalupe	1296	g	T	0.0316344	569	tgt	C	tTt	F	1	0/45836	0/9092	Nsyn
179	19_May_2020	AZ	Guadalupe	1312	g	T	0.0192308	936	ttg	L	ttT	F	2	0/45836	0/9092	Nsyn
179	19_May_2020	AZ	Guadalupe	1488	g	T	0.00768049	1302	ggc	G	gTc	V	1	0/45836	0/9092	Nsyn
179	19_May_2020	AZ	Guadalupe	1590	g	T	0.0378947	475	ggt	G	gTt	V	1	0/45836	0/9092	Nsyn
179	19_May_2020	AZ	Guadalupe	1742	g	A	0.0197044	406	ggt	G	Agt	S	1	0/45836	0/9092	Nsyn
179	19_May_2020	AZ	Guadalupe	1883	g	A	0.0418118	287	gct	A	Act	T	1	2/45836	0/9092	Nsyn
179	19_May_2020	AZ	Guadalupe	1946	g	T	0.0137825	653	gtt	V	Ttt	F	2	2/45836	0/9092	Nsyn
179	19_May_2020	AZ	Guadalupe	2001	g	C	0.0180723	1328	aga	R	aCa	T	1	1/45836	0/9092	Nsyn
179	19_May_2020	AZ	Guadalupe	2001	g	T	0.0316265	1328	aga	R	aTa	I	2	1/45836	0/9092	Nsyn
179	19_May_2020	AZ	Guadalupe	2231	g	T	0.00844278	1066	gct	A	Tct	S	3	1/45836	1/9092	Nsyn
179	19_May_2020	AZ	Guadalupe	2305	g	C	0.0250991	757	aag	K	aaC	N	3	0/45836	0/9092	Nsyn
179	19_May_2020	AZ	Guadalupe	2422	g	T	0.0261194	268	aag	K	aaT	N	4	0/45836	0/9092	Nsyn
179	19_May_2020	AZ	Guadalupe	2759	g	C	0.0142857	560	gaa	E	Caa	Q	1	0/45836	0/9092	Nsyn
179	19_May_2020	AZ	Guadalupe	2874	a	G	0.024024	333	gag	E	gGg	G	1	1/45836	0/9092	Nsyn
179	19_May_2020	AZ	Guadalupe	2965	g	C	0.0345438	1129	tgg	W	tgC	C	2	0/45836	0/9092	Nsyn
179	19_May_2020	AZ	Guadalupe	2967	g	T	0.00679117	1178	agt	S	aTt	I	2	0/45836	0/9092	Nsyn
179	19_May_2020	AZ	Guadalupe	3025	g	A	0.0185676	754	atg	M	atA	I	1	0/45836	0/9092	Nsyn
179	19_May_2020	AZ	Guadalupe	3080	g	T	0.0475162	463	gaa	E	Taa	*	3	0/45836	0/9092	Nsyn
179	19_May_2020	AZ	Guadalupe	3212	g	T	0.02746	874	gat	D	Tat	Y	3	0/45836	0/9092	Nsyn
179	19_May_2020	AZ	Guadalupe	3216	g	T	0.0262238	572	agt	S	aTt	I	3	0/45836	0/9092	Nsyn
179	19_May_2020	AZ	Guadalupe	3304	g	T	0.114286	245	gag	E	gaT	D	1	2/45836	0/9092	Nsyn
179	19_May_2020	AZ	Guadalupe	3320	g	T	0.0247934	605	gtt	V	Ttt	F	1	1/45836	0/9092	Nsyn
179	19_May_2020	AZ	Guadalupe	3473	g	T	0.0195035	564	ggt	G	Tgt	C	2	2/45836	0/9092	Nsyn
179	19_May_2020	AZ	Guadalupe	3882	t	C	0.0181818	605	att	I	aCt	T	2	0/45836	0/9092	Nsyn
179	19_May_2020	AZ	Guadalupe	4144	g	T	0.0269784	556	gag	E	gaT	D	1	1/45836	0/9092	Nsyn
179	19_May_2020	AZ	Guadalupe	4205	g	T	0.00790068	886	gcg	A	Tcg	S	2	1/45836	0/9092	Nsyn
179	19_May_2020	AZ	Guadalupe	4218	g	A	0.00604491	1158	aga	R	aAa	K	1	0/45836	0/9092	Nsyn
179	19_May_2020	AZ	Guadalupe	4352	g	T	0.0152582	852	gag	E	Tag	*	2	0/45836	0/9092	Nsyn
179	19_May_2020	AZ	Guadalupe	4962	g	T	0.0129032	620	agg	R	aTg	M	3	7/45836	0/9092	Nsyn
179	19_May_2020	AZ	Guadalupe	5150	g	T	0.0155902	449	gtt	V	Ttt	F	2	3/45836	1/9092	Nsyn
179	19_May_2020	AZ	Guadalupe	5300	g	A	0.0131363	609	gca	A	Aca	T	1	0/45836	0/9092	Nsyn
179	19_May_2020	AZ	Guadalupe	5513	g	T	0.0336257	684	gtg	V	Ttg	L	3	0/45836	0/9092	Nsyn
179	19_May_2020	AZ	Guadalupe	5523	a	G	0.0304348	690	aaa	K	aGa	R	22	0/45836	0/9092	Nsyn
179	19_May_2020	AZ	Guadalupe	6094	g	T	0.0461538	325	cag	Q	caT	H	3	1/45836	0/9092	Nsyn
179	19_May_2020	AZ	Guadalupe	6236	g	T	0.0168878	829	gtt	V	Ttt	F	1	1/45836	0/9092	Nsyn
179	19_May_2020	AZ	Guadalupe	6473	g	T	0.0129683	694	gaa	E	Taa	*	3	0/45836	0/9092	Nsyn
179	19_May_2020	AZ	Guadalupe	6543	c	T	0.343284	268	aca	T	aTa	I	14	16/45836	2/9092	Nsyn
179	19_May_2020	AZ	Guadalupe	6710	g	T	0.0462428	692	gtt	V	Ttt	F	1	1/45836	0/9092	Nsyn
179	19_May_2020	AZ	Guadalupe	6961	g	T	0.015544	386	tgg	W	tgT	C	1	6/45836	2/9092	Nsyn
179	19_May_2020	AZ	Guadalupe	7447	g	A	0.0105541	758	tgg	W	tgA	*	2	0/45836	0/9092	Nsyn
179	19_May_2020	AZ	Guadalupe	7756	g	T	0.2896	625	aag	K	aaT	N	12	8/45836	5/9092	Nsyn
179	19_May_2020	AZ	Guadalupe	7895	g	C	0.0125899	556	gat	D	Cat	H	1	0/45836	0/9092	Nsyn
179	19_May_2020	AZ	Guadalupe	8236	g	T	0.197552	572	ttg	L	ttT	F	13	0/45836	0/9092	Nsyn
179	19_May_2020	AZ	Guadalupe	9290	g	C	0.00710339	1267	gat	D	Cat	H	2	0/45836	0/9092	Nsyn
179	19_May_2020	AZ	Guadalupe	9332	g	A	0.0101911	785	gct	A	Act	T	1	0/45836	0/9092	Nsyn
179	19_May_2020	AZ	Guadalupe	9526	g	C	0.021097	1422	atg	M	atC	I	1	1/45836	0/9092	Nsyn
179	19_May_2020	AZ	Guadalupe	9807	g	T	0.0204741	928	tgc	C	tTc	F	1	0/45836	0/9092	Nsyn
179	19_May_2020	AZ	Guadalupe	10105	g	T	0.00406504	2214	atg	M	atT	I	3	7/45836	0/9092	Nsyn
179	19_May_2020	AZ	Guadalupe	10121	g	T	0.0125181	2077	ggt	G	Tgt	C	2	0/45836	0/9092	Nsyn
179	19_May_2020	AZ	Guadalupe	10209	c	T	0.016055	872	cct	P	cTt	L	1	0/45836	0/9092	Nsyn
179	19_May_2020	AZ	Guadalupe	10354	g	T	0.0186608	911	aag	K	aaT	N	1	2/45836	0/9092	Nsyn
179	19_May_2020	AZ	Guadalupe	10658	g	T	0.0241546	414	gtt	V	Ttt	F	3	0/45836	0/9092	Nsyn
179	19_May_2020	AZ	Guadalupe	10882	g	A	0.0164159	731	atg	M	atA	I	1	1/45836	0/9092	Nsyn
179	19_May_2020	AZ	Guadalupe	10893	c	T	0.0363269	991	acc	T	aTc	I	1	0/45836	0/9092	Nsyn
179	19_May_2020	AZ	Guadalupe	10916	g	T	0.0305085	1180	gaa	E	Taa	*	1	0/45836	0/9092	Nsyn
179	19_May_2020	AZ	Guadalupe	10976	g	T	0.0292969	512	gca	A	Tca	S	1	0/45836	0/9092	Nsyn
179	19_May_2020	AZ	Guadalupe	11141	a	T	0.016129	1116	atg	M	Ttg	L	1	0/45836	0/9092	Nsyn
179	19_May_2020	AZ	Guadalupe	11222	g	T	0.011655	858	gtc	V	Ttc	F	2	10/45836	1/9092	Nsyn
179	19_May_2020	AZ	Guadalupe	11382	g	T	0.0613497	326	agg	R	aTg	M	2	0/45836	0/9092	Nsyn
179	19_May_2020	AZ	Guadalupe	11391	g	T	0.0168831	770	tgg	W	tTg	L	1	0/45836	0/9092	Nsyn
179	19_May_2020	AZ	Guadalupe	11521	g	T	0.0195918	1225	atg	M	atT	I	2	10/45836	1/9092	Nsyn
179	19_May_2020	AZ	Guadalupe	11548	g	T	0.0179136	949	atg	M	atT	I	1	0/45836	0/9092	Nsyn
179	19_May_2020	AZ	Guadalupe	11804	g	T	0.0099889	901	gtt	V	Ttt	F	5	0/45836	0/9092	Nsyn
179	19_May_2020	AZ	Guadalupe	11827	a	T	0.0100671	894	aaa	K	aaT	N	1	1/45836	0/9092	Nsyn
179	19_May_2020	AZ	Guadalupe	11937	g	T	0.015544	579	tgt	C	tTt	F	3	0/45836	0/9092	Nsyn
179	19_May_2020	AZ	Guadalupe	11981	g	A	0.015873	882	gaa	E	Aaa	K	2	1/45836	0/9092	Nsyn
179	19_May_2020	AZ	Guadalupe	12011	t	C	0.0225989	885	tct	S	Cct	P	1	1/45836	0/9092	Nsyn
179	19_May_2020	AZ	Guadalupe	12067	g	T	0.496437	421	atg	M	atT	I	9	9/45836	0/9092	Nsyn
179	19_May_2020	AZ	Guadalupe	12281	g	T	0.0119435	921	gat	D	Tat	Y	2	0/45836	0/9092	Nsyn
179	19_May_2020	AZ	Guadalupe	12451	a	G	0.0221607	361	ata	I	atG	M	1	0/45836	0/9092	Nsyn
179	19_May_2020	AZ	Guadalupe	12521	g	A	0.0125847	1033	ggt	G	Agt	S	1	4/45836	1/9092	Nsyn
179	19_May_2020	AZ	Guadalupe	12540	c	T	0.0222868	1032	gca	A	gTa	V	2	1/45836	0/9092	Nsyn
179	19_May_2020	AZ	Guadalupe	12749	g	C	0.0456621	219	gct	A	Cct	P	2	0/45836	0/9092	Nsyn
179	19_May_2020	AZ	Guadalupe	13049	g	T	0.030303	660	gcc	A	Tcc	S	2	0/45836	0/9092	Nsyn
179	19_May_2020	AZ	Guadalupe	13193	g	T	0.0247525	1818	gtt	V	Ttt	F	3	0/45836	0/9092	Nsyn
179	19_May_2020	AZ	Guadalupe	13911	c	A	0.118736	1297	ttc	F	ttA	L	10	0/45836	0/9092	Nsyn
179	19_May_2020	AZ	Guadalupe	14186	g	T	0.0199601	501	agg	R	aTg	M	1	1/45836	0/9092	Nsyn
179	19_May_2020	AZ	Guadalupe	14197	g	T	0.0258964	502	gca	A	Tca	S	2	2/45836	0/9092	Nsyn
179	19_May_2020	AZ	Guadalupe	14408	c	T	0.946067	445	cct	P	cTt	L	51	33433/45836	6668/9092	Nsyn
179	19_May_2020	AZ	Guadalupe	14428	g	T	0.0179372	446	gtg	V	Ttg	L	2	2/45836	0/9092	Nsyn
179	19_May_2020	AZ	Guadalupe	14656	g	A	0.0243446	534	gct	A	Act	T	1	0/45836	0/9092	Nsyn
179	19_May_2020	AZ	Guadalupe	15100	g	T	0.00684932	876	gct	A	Tct	S	1	0/45836	0/9092	Nsyn
179	19_May_2020	AZ	Guadalupe	15209	g	T	0.0210697	1234	gga	G	gTa	V	2	0/45836	0/9092	Nsyn
179	19_May_2020	AZ	Guadalupe	15311	g	T	0.0167665	835	aga	R	aTa	I	1	0/45836	0/9092	Nsyn
179	19_May_2020	AZ	Guadalupe	15406	g	T	0.141775	924	gct	A	Tct	S	11	6/45836	0/9092	Nsyn
179	19_May_2020	AZ	Guadalupe	15418	g	C	0.0107066	934	gct	A	Cct	P	1	0/45836	0/9092	Nsyn
179	19_May_2020	AZ	Guadalupe	15418	g	T	0.00856531	934	gct	A	Tct	S	1	4/45836	1/9092	Nsyn
179	19_May_2020	AZ	Guadalupe	15559	c	T	0.00930851	752	ctt	L	Ttt	F	3	1/45836	0/9092	Nsyn
179	19_May_2020	AZ	Guadalupe	15766	g	T	0.0204082	392	gtg	V	Ttg	L	1	1/45836	0/9092	Nsyn
179	19_May_2020	AZ	Guadalupe	15769	g	T	0.0737913	393	gct	A	Tct	S	1	1/45836	0/9092	Nsyn
179	19_May_2020	AZ	Guadalupe	15850	g	T	0.0379507	1054	gac	D	Tac	Y	4	5/45836	0/9092	Nsyn
179	19_May_2020	AZ	Guadalupe	16158	g	T	0.00582363	1202	atg	M	atT	I	2	2/45836	1/9092	Nsyn
179	19_May_2020	AZ	Guadalupe	16288	g	A	0.0508083	433	gct	A	Act	T	2	0/45836	0/9092	Nsyn
179	19_May_2020	AZ	Guadalupe	16322	g	T	0.010989	728	tgc	C	tTc	F	2	0/45836	0/9092	Nsyn
179	19_May_2020	AZ	Guadalupe	16682	a	G	0.0158501	694	tat	Y	tGt	C	1	1/45836	0/9092	Nsyn
179	19_May_2020	AZ	Guadalupe	16837	g	A	0.0142303	773	gaa	E	Aaa	K	3	0/45836	0/9092	Nsyn
179	19_May_2020	AZ	Guadalupe	16968	g	T	0.0258065	620	gag	E	gaT	D	1	11/45836	9/9092	Nsyn
179	19_May_2020	AZ	Guadalupe	17058	g	T	0.0194647	1233	atg	M	atT	I	5	3/45836	1/9092	Nsyn
179	19_May_2020	AZ	Guadalupe	17264	t	C	0.00765027	915	ttt	F	tCt	S	1	0/45836	0/9092	Nsyn
179	19_May_2020	AZ	Guadalupe	17341	g	T	0.0103872	1059	gat	D	Tat	Y	2	0/45836	0/9092	Nsyn
179	19_May_2020	AZ	Guadalupe	17359	g	A	0.0155738	1220	gaa	E	Aaa	K	2	0/45836	0/9092	Nsyn
179	19_May_2020	AZ	Guadalupe	17392	g	T	0.0355556	1575	gtt	V	Ttt	F	3	0/45836	0/9092	Nsyn
179	19_May_2020	AZ	Guadalupe	17456	c	T	0.0224509	1069	gca	A	gTa	V	1	9/45836	0/9092	Nsyn
179	19_May_2020	AZ	Guadalupe	17706	g	T	0.0227273	748	agg	R	agT	S	3	0/45836	0/9092	Nsyn
179	19_May_2020	AZ	Guadalupe	18079	g	T	0.0173077	1040	gta	V	Tta	L	3	5/45836	1/9092	Nsyn
179	19_May_2020	AZ	Guadalupe	18121	a	C	0.0128205	546	agt	S	Cgt	R	2	0/45836	0/9092	Nsyn
179	19_May_2020	AZ	Guadalupe	18292	g	T	0.0207424	916	gca	A	Tca	S	1	1/45836	1/9092	Nsyn
179	19_May_2020	AZ	Guadalupe	18317	g	T	0.00981873	1324	ggg	G	gTg	V	2	0/45836	0/9092	Nsyn
179	19_May_2020	AZ	Guadalupe	18688	t	C	0.0176367	567	ttt	F	Ctt	L	5	2/45836	0/9092	Nsyn
179	19_May_2020	AZ	Guadalupe	18788	c	T	0.0106857	1123	aca	T	aTa	I	1	110/45836	17/9092	Nsyn
179	19_May_2020	AZ	Guadalupe	18880	g	T	0.0176305	1418	gct	A	Tct	S	2	0/45836	0/9092	Nsyn
179	19_May_2020	AZ	Guadalupe	19060	g	T	0.0196399	611	gta	V	Tta	L	2	0/45836	0/9092	Nsyn
179	19_May_2020	AZ	Guadalupe	19417	g	T	0.0110236	635	gtg	V	Ttg	L	1	3/45836	0/9092	Nsyn
179	19_May_2020	AZ	Guadalupe	19542	g	T	0.0174102	919	atg	M	atT	I	1	12/45836	4/9092	Nsyn
179	19_May_2020	AZ	Guadalupe	19563	g	T	0.00979325	919	ttg	L	ttT	F	1	2/45836	2/9092	Nsyn
179	19_May_2020	AZ	Guadalupe	19648	g	T	0.0136139	808	gta	V	Tta	L	1	5/45836	1/9092	Nsyn
179	19_May_2020	AZ	Guadalupe	19879	g	T	0.0460829	434	gac	D	Tac	Y	1	1/45836	1/9092	Nsyn
179	19_May_2020	AZ	Guadalupe	20102	g	T	0.01726	927	agt	S	aTt	I	2	9/45836	0/9092	Nsyn
179	19_May_2020	AZ	Guadalupe	20288	a	G	1	277	gaa	E	gGa	G	23	1/45836	0/9092	Nsyn
179	19_May_2020	AZ	Guadalupe	20389	c	T	0.0164948	485	cgt	R	Tgt	C	1	9/45836	4/9092	Nsyn
179	19_May_2020	AZ	Guadalupe	20756	g	T	0.0113065	796	agt	S	aTt	I	1	3/45836	0/9092	Nsyn
179	19_May_2020	AZ	Guadalupe	20919	g	T	0.0304878	492	cag	Q	caT	H	1	0/45836	0/9092	Nsyn
179	19_May_2020	AZ	Guadalupe	21101	g	T	0.0198473	655	ggt	G	gTt	V	1	0/45836	0/9092	Nsyn
179	19_May_2020	AZ	Guadalupe	21142	g	A	0.00955414	628	gct	A	Act	T	1	1/45836	0/9092	Nsyn
179	19_May_2020	AZ	Guadalupe	21265	g	A	0.0144435	1177	gaa	E	Aaa	K	1	0/45836	0/9092	Nsyn
179	19_May_2020	AZ	Guadalupe	21463	g	T	0.0167015	479	gat	D	Tat	Y	2	0/45836	0/9092	Nsyn
179	19_May_2020	AZ	Guadalupe	21490	g	T	0.0117188	512	ggt	G	Tgt	C	1	0/45836	0/9092	Nsyn
179	19_May_2020	AZ	Guadalupe	21604	g	T	0.0642202	109	cag	Q	caT	H	1	12/45836	8/9092	Nsyn
179	19_May_2020	AZ	Guadalupe	21793	g	T	0.0319149	564	aag	K	aaT	N	1	3/45836	0/9092	Nsyn
179	19_May_2020	AZ	Guadalupe	21954	g	T	0.0164706	425	tgt	C	tTt	F	1	1/45836	0/9092	Nsyn
179	19_May_2020	AZ	Guadalupe	21954	g	A	0.0211765	425	tgt	C	tAt	Y	1	1/45836	1/9092	Nsyn
179	19_May_2020	AZ	Guadalupe	22014	g	T	0.0293663	647	agt	S	aTt	I	4	5/45836	0/9092	Nsyn
179	19_May_2020	AZ	Guadalupe	22017	g	C	0.0174881	629	tgg	W	tCg	S	1	0/45836	0/9092	Nsyn
179	19_May_2020	AZ	Guadalupe	22026	g	T	0.0126183	634	agt	S	aTt	I	4	0/45836	0/9092	Nsyn
179	19_May_2020	AZ	Guadalupe	22028	g	T	0.0233281	643	gag	E	Tag	*	2	0/45836	0/9092	Nsyn
179	19_May_2020	AZ	Guadalupe	22103	g	A	0.0342205	263	gga	G	Aga	R	1	0/45836	0/9092	Nsyn
179	19_May_2020	AZ	Guadalupe	22289	g	A	0.00682012	1173	gct	A	Act	T	3	0/45836	0/9092	Nsyn
179	19_May_2020	AZ	Guadalupe	22289	g	C	0.00682012	1173	gct	A	Cct	P	2	1/45836	1/9092	Nsyn
179	19_May_2020	AZ	Guadalupe	22349	g	T	0.00929152	861	gca	A	Tca	S	3	4/45836	3/9092	Nsyn
179	19_May_2020	AZ	Guadalupe	22383	c	T	0.0146067	890	act	T	aTt	I	1	2/45836	0/9092	Nsyn
179	19_May_2020	AZ	Guadalupe	22403	g	A	0.0239453	877	gaa	E	Aaa	K	4	1/45836	0/9092	Nsyn
179	19_May_2020	AZ	Guadalupe	22520	g	T	0.243902	123	gtc	V	Ttc	F	2	0/45836	0/9092	Nsyn
179	19_May_2020	AZ	Guadalupe	22592	g	C	0.0852273	176	gcc	A	Ccc	P	1	0/45836	0/9092	Nsyn
179	19_May_2020	AZ	Guadalupe	22800	g	T	0.0427046	281	ggg	G	gTg	V	1	1/45836	0/9092	Nsyn
179	19_May_2020	AZ	Guadalupe	23403	a	G	0.998201	556	gat	D	gGt	G	52	33496/45836	6667/9092	Nsyn
179	19_May_2020	AZ	Guadalupe	23576	g	T	0.0211685	1181	gct	A	Tct	S	2	0/45836	0/9092	Nsyn
179	19_May_2020	AZ	Guadalupe	23653	g	T	0.00752688	930	atg	M	atT	I	1	2/45836	0/9092	Nsyn
179	19_May_2020	AZ	Guadalupe	23678	g	T	0.0119306	922	gct	A	Tct	S	1	4/45836	0/9092	Nsyn
179	19_May_2020	AZ	Guadalupe	24680	g	T	0.0234834	1022	gtt	V	Ttt	F	1	4/45836	0/9092	Nsyn
179	19_May_2020	AZ	Guadalupe	24692	g	T	0.0138751	1009	gga	G	Tga	*	2	1/45836	0/9092	Nsyn
179	19_May_2020	AZ	Guadalupe	24816	g	A	0.0149031	671	gga	G	gAa	E	4	2/45836	0/9092	Nsyn
179	19_May_2020	AZ	Guadalupe	24821	g	T	0.0148588	673	gca	A	Tca	S	2	11/45836	0/9092	Nsyn
179	19_May_2020	AZ	Guadalupe	25302	g	T	0.0170828	761	tgt	C	tTt	F	2	15/45836	3/9092	Nsyn
179	19_May_2020	AZ	Guadalupe	25437	g	T	0.0361156	1246	ttg	L	ttT	F	1	7/45836	3/9092	Nsyn
179	19_May_2020	AZ	Guadalupe	25599	g	T	0.00780379	897	tgg	W	tgT	C	2	15/45836	1/9092	Nsyn
179	19_May_2020	AZ	Guadalupe	25641	g	C	0.0294861	1187	ttg	L	ttC	F	1	1/45836	0/9092	Nsyn
179	19_May_2020	AZ	Guadalupe	25769	g	T	0.011782	679	agg	R	aTg	M	1	10/45836	1/9092	Nsyn
179	19_May_2020	AZ	Guadalupe	25855	g	C	0.033046	696	gac	D	Cac	H	1	3/45836	0/9092	Nsyn
179	19_May_2020	AZ	Guadalupe	25907	g	T	0.0434783	322	ggt	G	gTt	V	1	9/45836	7/9092	Nsyn
179	19_May_2020	AZ	Guadalupe	26020	g	T	0.102389	293	gac	D	Tac	Y	1	2/45836	1/9092	Nsyn
179	19_May_2020	AZ	Guadalupe	26056	g	T	0.0292096	582	gac	D	Tac	Y	1	1/45836	0/9092	Nsyn
179	19_May_2020	AZ	Guadalupe	26344	c	T	0.0318602	973	ctt	L	Ttt	F	1	1/45836	0/9092	Nsyn
179	19_May_2020	AZ	Guadalupe	26372	g	T	0.0154374	583	tgc	C	tTc	F	1	1/45836	0/9092	Nsyn
179	19_May_2020	AZ	Guadalupe	26554	a	G	0.0186335	483	gaa	E	gGa	G	1	5/45836	1/9092	Nsyn
179	19_May_2020	AZ	Guadalupe	26654	g	T	0.0095498	733	agg	R	agT	S	5	0/45836	0/9092	Nsyn
179	19_May_2020	AZ	Guadalupe	27077	g	T	0.026455	756	cag	Q	caT	H	2	1/45836	0/9092	Nsyn
179	19_May_2020	AZ	Guadalupe	27102	g	T	0.015873	756	gct	A	Tct	S	3	0/45836	0/9092	Nsyn
179	19_May_2020	AZ	Guadalupe	27115	g	C	0.0108992	734	cgc	R	cCc	P	2	0/45836	0/9092	Nsyn
179	19_May_2020	AZ	Guadalupe	27115	g	T	0.0463215	734	cgc	R	cTc	L	4	0/45836	0/9092	Nsyn
179	19_May_2020	AZ	Guadalupe	27204	g	T	0.0206259	1406	atg	M	atT	I	2	6/45836	2/9092	Nsyn
179	19_May_2020	AZ	Guadalupe	27214	g	T	0.0252366	951	gtt	V	Ttt	F	3	9/45836	2/9092	Nsyn
179	19_May_2020	AZ	Guadalupe	27358	g	T	0.0191327	784	gat	D	Tat	Y	1	13/45836	0/9092	Nsyn
179	19_May_2020	AZ	Guadalupe	27604	g	T	0.00990099	909	gta	V	Tta	L	2	4/45836	0/9092	Nsyn
179	19_May_2020	AZ	Guadalupe	27805	t	C	0.0149925	667	ctg	L	cCg	P	1	0/45836	0/9092	Nsyn
179	19_May_2020	AZ	Guadalupe	28003	g	T	0.0153734	1366	tgt	C	tTt	F	3	7/45836	3/9092	Nsyn
179	19_May_2020	AZ	Guadalupe	28044	g	T	0.0165349	1391	gct	A	Tct	S	3	4/45836	2/9092	Nsyn
179	19_May_2020	AZ	Guadalupe	28048	g	A	0.0100937	1387	aga	R	aAa	K	8	0/45836	0/9092	Nsyn
179	19_May_2020	AZ	Guadalupe	28077	g	C	0.0121704	986	gtg	V	Ctg	L	1	341/45836	248/9092	Nsyn
179	19_May_2020	AZ	Guadalupe	28086	g	T	0.00797342	1505	gct	A	Tct	S	7	105/45836	28/9092	Nsyn
179	19_May_2020	AZ	Guadalupe	28087	c	T	0.00859788	1512	gct	A	gTt	V	4	22/45836	2/9092	Nsyn
179	19_May_2020	AZ	Guadalupe	28337	g	T	0.0364372	494	gat	D	Tat	Y	1	6/45836	2/9092	Nsyn
179	19_May_2020	AZ	Guadalupe	28395	g	T	0.00556931	1616	cgg	R	cTg	L	2	6/45836	0/9092	Nsyn
179	19_May_2020	AZ	Guadalupe	28403	g	C	0.0116923	1625	ggt	G	Cgt	R	3	0/45836	0/9092	Nsyn
179	19_May_2020	AZ	Guadalupe	28457	g	T	0.0269978	926	gaa	E	Taa	*	2	0/45836	0/9092	Nsyn
179	19_May_2020	AZ	Guadalupe	28539	g	T	0.0075815	1319	aga	R	aTa	I	7	7/45836	5/9092	Nsyn
179	19_May_2020	AZ	Guadalupe	28551	g	T	0.00786838	1398	cga	R	cTa	L	1	4/45836	0/9092	Nsyn
179	19_May_2020	AZ	Guadalupe	28580	g	T	0.0133414	1649	gat	D	Tat	Y	1	637/45836	0/9092	Nsyn
179	19_May_2020	AZ	Guadalupe	28613	g	T	0.00421941	1659	gga	G	Tga	*	3	0/45836	0/9092	Nsyn
179	19_May_2020	AZ	Guadalupe	28625	g	A	0.0139733	1646	gaa	E	Aaa	K	1	0/45836	0/9092	Nsyn
179	19_May_2020	AZ	Guadalupe	28638	c	A	0.990128	1013	ccc	P	cAc	H	28	0/45836	0/9092	Nsyn
179	19_May_2020	AZ	Guadalupe	28793	g	T	0.00763359	786	gaa	E	Taa	*	7	1/45836	1/9092	Nsyn
179	19_May_2020	AZ	Guadalupe	28827	g	T	0.0278662	1256	cgt	R	cTt	L	3	11/45836	8/9092	Nsyn
179	19_May_2020	AZ	Guadalupe	28895	g	T	0.0230179	782	gct	A	Tct	S	1	4/45836	1/9092	Nsyn
179	19_May_2020	AZ	Guadalupe	28946	g	T	0.0120482	996	gac	D	Tac	Y	2	0/45836	0/9092	Nsyn
179	19_May_2020	AZ	Guadalupe	29105	g	C	0.028786	799	ggt	G	Cgt	R	1	1/45836	0/9092	Nsyn
179	19_May_2020	AZ	Guadalupe	29140	g	T	0.0274914	1455	cag	Q	caT	H	3	16/45836	2/9092	Nsyn
179	19_May_2020	AZ	Guadalupe	29175	g	T	0.00420757	1426	tgg	W	tTg	L	2	0/45836	0/9092	Nsyn
179	19_May_2020	AZ	Guadalupe	29187	c	T	0.0180276	943	gca	A	gTa	V	5	1/45836	0/9092	Nsyn
179	19_May_2020	AZ	Guadalupe	29202	g	A	0.0200148	1349	agc	S	aAc	N	1	2/45836	1/9092	Nsyn
179	19_May_2020	AZ	Guadalupe	29270	t	C	0.0167665	835	tac	Y	Cac	H	1	0/45836	0/9092	Nsyn
179	19_May_2020	AZ	Guadalupe	29315	g	T	0.00915033	765	gat	D	Tat	Y	2	12/45836	2/9092	Nsyn
179	19_May_2020	AZ	Guadalupe	29513	g	T	0.00949367	948	gct	A	Tct	S	2	4/45836	0/9092	Nsyn
179	19_May_2020	AZ	Guadalupe	29527	g	C	0.0295983	946	cag	Q	caC	H	1	0/45836	0/9092	Nsyn
179	19_May_2020	AZ	Guadalupe	241	c	T	0.998285	583	NA	NA	NA	NA	52	32953/45836	6528/9092	Syn
179	19_May_2020	AZ	Guadalupe	247	g	T	0.0411664	583	NA	NA	NA	NA	2	2/45836	1/9092	Syn
179	19_May_2020	AZ	Guadalupe	1999	g	T	0.00751315	1331	ctg	L	ctT	L	2	2/45836	0/9092	Syn
179	19_May_2020	AZ	Guadalupe	2113	c	T	0.012766	940	atc	I	atT	I	1	118/45836	2/9092	Syn
179	19_May_2020	AZ	Guadalupe	2335	t	C	0.0179445	613	gct	A	gcC	A	1	0/45836	0/9092	Syn
179	19_May_2020	AZ	Guadalupe	2998	t	C	0.0104712	764	tct	S	tcC	S	1	0/45836	0/9092	Syn
179	19_May_2020	AZ	Guadalupe	3037	c	T	1	368	ttc	F	ttT	F	49	33404/45836	6645/9092	Syn
179	19_May_2020	AZ	Guadalupe	3433	g	A	0.0106195	565	gtg	V	gtA	V	1	0/45836	0/9092	Syn
179	19_May_2020	AZ	Guadalupe	3688	c	T	0.0242558	907	cac	H	caT	H	2	13/45836	0/9092	Syn
179	19_May_2020	AZ	Guadalupe	3694	t	C	0.0131723	911	gtt	V	gtC	V	1	0/45836	0/9092	Syn
179	19_May_2020	AZ	Guadalupe	4105	g	A	0.032491	554	aag	K	aaA	K	1	0/45836	0/9092	Syn
179	19_May_2020	AZ	Guadalupe	4207	g	A	0.0102389	879	gcg	A	gcA	A	3	3/45836	0/9092	Syn
179	19_May_2020	AZ	Guadalupe	4351	t	C	0.0152582	852	aat	N	aaC	N	1	2/45836	0/9092	Syn
179	19_May_2020	AZ	Guadalupe	5542	g	A	0.0563991	461	cag	Q	caA	Q	1	3/45836	0/9092	Syn
179	19_May_2020	AZ	Guadalupe	5629	g	T	0.0245098	408	acg	T	acT	T	2	6/45836	2/9092	Syn
179	19_May_2020	AZ	Guadalupe	5950	g	A	0.0444444	495	aag	K	aaA	K	1	0/45836	0/9092	Syn
179	19_May_2020	AZ	Guadalupe	8905	c	T	0.0545455	330	gac	D	gaT	D	1	1/45836	0/9092	Syn
179	19_May_2020	AZ	Guadalupe	9190	g	C	0.0457413	634	gtg	V	gtC	V	1	6/45836	0/9092	Syn
179	19_May_2020	AZ	Guadalupe	9803	c	T	0.0192926	933	ctg	L	Ttg	L	1	12/45836	2/9092	Syn
179	19_May_2020	AZ	Guadalupe	10177	t	C	0.0184615	975	cat	H	caC	H	1	1/45836	0/9092	Syn
179	19_May_2020	AZ	Guadalupe	10870	g	C	0.0245566	733	ctg	L	ctC	L	2	0/45836	0/9092	Syn
179	19_May_2020	AZ	Guadalupe	12217	g	A	0.0107362	652	ttg	L	ttA	L	3	0/45836	0/9092	Syn
179	19_May_2020	AZ	Guadalupe	12838	g	A	0.0180276	943	ttg	L	ttA	L	3	0/45836	0/9092	Syn
179	19_May_2020	AZ	Guadalupe	13447	t	G	0.00607112	1153	gct	A	gcG	A	1	0/45836	0/9092	Syn
179	19_May_2020	AZ	Guadalupe	14196	t	C	0.0198807	503	act	T	acC	T	1	1/45836	0/9092	Syn
179	19_May_2020	AZ	Guadalupe	14364	g	A	0.0503247	616	ctg	L	ctA	L	1	0/45836	0/9092	Syn
179	19_May_2020	AZ	Guadalupe	15216	c	T	0.013754	1236	agc	S	agT	S	1	46/45836	2/9092	Syn
179	19_May_2020	AZ	Guadalupe	15372	g	T	0.0128676	544	acg	T	acT	T	2	9/45836	3/9092	Syn
179	19_May_2020	AZ	Guadalupe	16779	c	T	0.0119376	1089	gtc	V	gtT	V	1	0/45836	0/9092	Syn
179	19_May_2020	AZ	Guadalupe	17367	a	C	0.00703325	1564	tca	S	tcC	S	1	0/45836	0/9092	Syn
179	19_May_2020	AZ	Guadalupe	17367	a	G	0.0044757	1564	tca	S	tcG	S	1	1/45836	0/9092	Syn
179	19_May_2020	AZ	Guadalupe	17499	t	C	0.00567779	1409	tat	Y	taC	Y	1	2/45836	0/9092	Syn
179	19_May_2020	AZ	Guadalupe	17562	g	T	0.0249433	441	cgg	R	cgT	R	1	8/45836	0/9092	Syn
179	19_May_2020	AZ	Guadalupe	17721	g	T	0.0161725	742	gtg	V	gtT	V	1	9/45836	2/9092	Syn
179	19_May_2020	AZ	Guadalupe	18363	g	A	0.00744681	940	cag	Q	caA	Q	3	0/45836	0/9092	Syn
179	19_May_2020	AZ	Guadalupe	18756	g	T	0.0134454	595	ccg	P	ccT	P	3	24/45836	2/9092	Syn
179	19_May_2020	AZ	Guadalupe	19983	c	T	0.010084	595	gtc	V	gtT	V	7	25/45836	1/9092	Syn
179	19_May_2020	AZ	Guadalupe	20124	t	C	0.0171527	583	att	I	atC	I	1	1/45836	0/9092	Syn
179	19_May_2020	AZ	Guadalupe	21721	c	T	1	403	gac	D	gaT	D	25	11/45836	6/9092	Syn
179	19_May_2020	AZ	Guadalupe	22207	t	C	0.0163265	490	gat	D	gaC	D	1	10/45836	2/9092	Syn
179	19_May_2020	AZ	Guadalupe	22388	c	T	0.0337079	890	cta	L	Tta	L	1	6/45836	4/9092	Syn
179	19_May_2020	AZ	Guadalupe	23605	t	C	0.0126156	1189	cct	P	ccC	P	1	1/45836	0/9092	Syn
179	19_May_2020	AZ	Guadalupe	25437	g	A	0.0128411	1246	ttg	L	ttA	L	1	0/45836	0/9092	Syn
179	19_May_2020	AZ	Guadalupe	25728	c	T	0.00854701	702	gtc	V	gtT	V	4	71/45836	0/9092	Syn
179	19_May_2020	AZ	Guadalupe	25743	t	C	0.0113636	704	agt	S	agC	S	1	1/45836	1/9092	Syn
179	19_May_2020	AZ	Guadalupe	26262	g	C	0.0599572	467	tcg	S	tcC	S	2	0/45836	0/9092	Syn
179	19_May_2020	AZ	Guadalupe	26783	t	C	0.0136698	951	ctt	L	ctC	L	1	1/45836	0/9092	Syn
179	19_May_2020	AZ	Guadalupe	26894	c	T	0.989648	483	ctc	L	ctT	L	24	11/45836	0/9092	Syn
179	19_May_2020	AZ	Guadalupe	27540	a	G	0.0306604	1272	cta	L	ctG	L	1	0/45836	0/9092	Syn
179	19_May_2020	AZ	Guadalupe	27806	g	T	0.0135542	664	ctg	L	ctT	L	2	13/45836	0/9092	Syn
179	19_May_2020	AZ	Guadalupe	27935	t	C	0.00890736	1684	gct	A	gcC	A	2	0/45836	0/9092	Syn
179	19_May_2020	AZ	Guadalupe	27944	c	T	0.00536033	1679	cac	H	caT	H	1	8/45836	0/9092	Syn
179	19_May_2020	AZ	Guadalupe	28396	g	T	0.014824	1619	cgg	R	cgT	R	2	10/45836	0/9092	Syn
179	19_May_2020	AZ	Guadalupe	28471	c	T	0.00972132	1543	ttc	F	ttT	F	6	2/45836	0/9092	Syn
179	19_May_2020	AZ	Guadalupe	28972	a	G	0.0100604	994	aaa	K	aaG	K	1	0/45836	0/9092	Syn
179	19_May_2020	AZ	Guadalupe	29188	a	G	0.0169312	945	gca	A	gcG	A	3	1/45836	0/9092	Syn
179	19_May_2020	AZ	Guadalupe	29540	g	T	0.0095037	947	NA	NA	NA	NA	1	25/45836	0/9092	Syn
179	19_May_2020	AZ	Guadalupe	29706	g	T	0.0130641	842	NA	NA	NA	NA	1	21/45836	1/9092	Syn
179	19_May_2020	AZ	Guadalupe	29734	g	T	0.0165485	846	NA	NA	NA	NA	2	17/45836	1/9092	Syn
179	19_May_2020	AZ	Guadalupe	29736	g	T	0.0364706	850	NA	NA	NA	NA	5	27/45836	2/9092	Syn
203	21_May_2020	AZ	Guadalupe	425	g	T	0.00633619	2683	gta	V	Tta	L	1	0/45836	0/9092	Nsyn
203	21_May_2020	AZ	Guadalupe	526	g	C	0.00709779	2536	gag	E	gaC	D	1	0/45836	0/9092	Nsyn
203	21_May_2020	AZ	Guadalupe	659	g	T	0.0108254	1478	ggt	G	Tgt	C	1	0/45836	0/9092	Nsyn
203	21_May_2020	AZ	Guadalupe	747	g	C	0.00853192	3399	tgg	W	tCg	S	1	0/45836	0/9092	Nsyn
203	21_May_2020	AZ	Guadalupe	793	g	C	0.0230871	1516	gag	E	gaC	D	1	0/45836	0/9092	Nsyn
203	21_May_2020	AZ	Guadalupe	860	g	C	0.00669291	2540	gag	E	Cag	Q	1	0/45836	0/9092	Nsyn
203	21_May_2020	AZ	Guadalupe	1433	g	A	0.0290456	723	gaa	E	Aaa	K	1	0/45836	0/9092	Nsyn
203	21_May_2020	AZ	Guadalupe	1979	g	C	0.012633	1504	gga	G	Cga	R	1	0/45836	0/9092	Nsyn
203	21_May_2020	AZ	Guadalupe	2229	g	T	0.00821918	2555	tgt	C	tTt	F	1	0/45836	0/9092	Nsyn
203	21_May_2020	AZ	Guadalupe	2286	g	T	0.0106157	1884	agt	S	aTt	I	1	0/45836	0/9092	Nsyn
203	21_May_2020	AZ	Guadalupe	2616	g	T	0.0457344	1137	tgt	C	tTt	F	1	0/45836	0/9092	Nsyn
203	21_May_2020	AZ	Guadalupe	2813	g	A	0.0164271	487	gat	D	Aat	N	1	0/45836	0/9092	Nsyn
203	21_May_2020	AZ	Guadalupe	2830	g	T	0.015444	518	gag	E	gaT	D	1	0/45836	0/9092	Nsyn
203	21_May_2020	AZ	Guadalupe	2999	g	T	0.0489345	1267	ggt	G	Tgt	C	1	0/45836	0/9092	Nsyn
203	21_May_2020	AZ	Guadalupe	3030	g	T	0.0112994	1239	tgt	C	tTt	F	1	0/45836	0/9092	Nsyn
203	21_May_2020	AZ	Guadalupe	3069	a	C	0.0112219	802	gat	D	gCt	A	1	0/45836	0/9092	Nsyn
203	21_May_2020	AZ	Guadalupe	3148	a	T	0.010279	1362	gaa	E	gaT	D	1	0/45836	0/9092	Nsyn
203	21_May_2020	AZ	Guadalupe	3494	a	G	0.00959488	938	aag	K	Gag	E	1	0/45836	0/9092	Nsyn
203	21_May_2020	AZ	Guadalupe	3617	g	T	0.012966	617	gtc	V	Ttc	F	1	0/45836	0/9092	Nsyn
203	21_May_2020	AZ	Guadalupe	3644	g	T	0.0507343	749	gac	D	Tac	Y	1	0/45836	0/9092	Nsyn
203	21_May_2020	AZ	Guadalupe	3761	g	C	0.017301	578	gta	V	Cta	L	1	0/45836	0/9092	Nsyn
203	21_May_2020	AZ	Guadalupe	3782	g	T	0.0106383	940	gtc	V	Ttc	F	1	0/45836	0/9092	Nsyn
203	21_May_2020	AZ	Guadalupe	4261	g	T	0.0367847	734	cag	Q	caT	H	1	0/45836	0/9092	Nsyn
203	21_May_2020	AZ	Guadalupe	4287	a	G	0.00832178	721	gag	E	gGg	G	1	0/45836	0/9092	Nsyn
203	21_May_2020	AZ	Guadalupe	4583	g	C	0.0110553	995	gat	D	Cat	H	1	0/45836	0/9092	Nsyn
203	21_May_2020	AZ	Guadalupe	4628	c	T	0.00396563	1513	cat	H	Tat	Y	1	0/45836	0/9092	Nsyn
203	21_May_2020	AZ	Guadalupe	4772	g	A	0.0141151	921	gaa	E	Aaa	K	1	0/45836	0/9092	Nsyn
203	21_May_2020	AZ	Guadalupe	5373	g	T	0.0131827	531	agg	R	aTg	M	1	0/45836	0/9092	Nsyn
203	21_May_2020	AZ	Guadalupe	5381	g	T	0.017199	407	gaa	E	Taa	*	1	0/45836	0/9092	Nsyn
203	21_May_2020	AZ	Guadalupe	5387	g	T	0.0248139	403	gct	A	Tct	S	1	0/45836	0/9092	Nsyn
203	21_May_2020	AZ	Guadalupe	5444	g	C	0.0136986	1241	gat	D	Cat	H	1	0/45836	0/9092	Nsyn
203	21_May_2020	AZ	Guadalupe	5610	g	T	0.0295291	1253	ggt	G	gTt	V	1	0/45836	0/9092	Nsyn
203	21_May_2020	AZ	Guadalupe	5686	g	C	0.0251631	1073	atg	M	atC	I	1	0/45836	0/9092	Nsyn
203	21_May_2020	AZ	Guadalupe	6161	g	C	0.0163265	980	gat	D	Cat	H	1	0/45836	0/9092	Nsyn
203	21_May_2020	AZ	Guadalupe	6240	g	T	0.00731982	1776	tgg	W	tTg	L	1	0/45836	0/9092	Nsyn
203	21_May_2020	AZ	Guadalupe	6452	g	T	0.00632184	1740	gag	E	Tag	*	1	0/45836	0/9092	Nsyn
203	21_May_2020	AZ	Guadalupe	6680	g	T	0.00697425	1864	gct	A	Tct	S	1	0/45836	0/9092	Nsyn
203	21_May_2020	AZ	Guadalupe	7058	g	C	0.019802	606	ggt	G	Cgt	R	1	0/45836	0/9092	Nsyn
203	21_May_2020	AZ	Guadalupe	7213	g	C	0.00974026	924	tgg	W	tgC	C	1	0/45836	0/9092	Nsyn
203	21_May_2020	AZ	Guadalupe	7214	g	C	0.0129032	930	gat	D	Cat	H	1	0/45836	0/9092	Nsyn
203	21_May_2020	AZ	Guadalupe	7272	g	T	0.0172555	1217	agg	R	aTg	M	1	0/45836	0/9092	Nsyn
203	21_May_2020	AZ	Guadalupe	7316	t	C	0.0205237	1413	ttc	F	Ctc	L	1	0/45836	0/9092	Nsyn
203	21_May_2020	AZ	Guadalupe	8488	g	T	0.0120482	664	aag	K	aaT	N	1	0/45836	0/9092	Nsyn
203	21_May_2020	AZ	Guadalupe	8754	a	G	0.0153846	1690	aaa	K	aGa	R	1	0/45836	0/9092	Nsyn
203	21_May_2020	AZ	Guadalupe	8789	g	T	0.0162553	1661	ggt	G	Tgt	C	1	0/45836	0/9092	Nsyn
203	21_May_2020	AZ	Guadalupe	8868	g	T	0.00984781	1117	ggt	G	gTt	V	1	0/45836	0/9092	Nsyn
203	21_May_2020	AZ	Guadalupe	8900	g	T	0.0116414	859	ggt	G	Tgt	C	1	0/45836	0/9092	Nsyn
203	21_May_2020	AZ	Guadalupe	9005	g	T	0.00968188	723	gtt	V	Ttt	F	1	0/45836	0/9092	Nsyn
203	21_May_2020	AZ	Guadalupe	9270	g	T	0.024619	1706	ggt	G	gTt	V	1	0/45836	0/9092	Nsyn
203	21_May_2020	AZ	Guadalupe	9389	g	T	0.0357895	950	gac	D	Tac	Y	1	0/45836	0/9092	Nsyn
203	21_May_2020	AZ	Guadalupe	9407	g	T	0.0154905	1743	gta	V	Tta	L	1	0/45836	0/9092	Nsyn
203	21_May_2020	AZ	Guadalupe	9797	g	T	0.00709555	2114	gct	A	Tct	S	1	0/45836	0/9092	Nsyn
203	21_May_2020	AZ	Guadalupe	10237	g	T	0.00685453	1313	aag	K	aaT	N	1	0/45836	0/9092	Nsyn
203	21_May_2020	AZ	Guadalupe	10482	g	T	0.00557276	1615	ggt	G	gTt	V	1	0/45836	0/9092	Nsyn
203	21_May_2020	AZ	Guadalupe	10549	g	C	0.0184908	2001	atg	M	atC	I	1	0/45836	0/9092	Nsyn
203	21_May_2020	AZ	Guadalupe	10698	g	C	0.0118919	925	gga	G	gCa	A	1	0/45836	0/9092	Nsyn
203	21_May_2020	AZ	Guadalupe	10766	a	G	0.0056391	2128	aat	N	Gat	D	1	0/45836	0/9092	Nsyn
203	21_May_2020	AZ	Guadalupe	10922	g	A	0.0172013	2151	gaa	E	Aaa	K	1	0/45836	0/9092	Nsyn
203	21_May_2020	AZ	Guadalupe	10940	g	T	0.0105263	1330	gtt	V	Ttt	F	1	0/45836	0/9092	Nsyn
203	21_May_2020	AZ	Guadalupe	10953	g	T	0.0195049	1333	tgc	C	tTc	F	1	0/45836	0/9092	Nsyn
203	21_May_2020	AZ	Guadalupe	10986	g	A	0.0165017	909	aga	R	aAa	K	1	0/45836	0/9092	Nsyn
203	21_May_2020	AZ	Guadalupe	10997	g	T	0.0130719	1530	ggt	G	Tgt	C	1	0/45836	0/9092	Nsyn
203	21_May_2020	AZ	Guadalupe	11004	a	G	0.0107759	928	cac	H	cGc	R	1	0/45836	0/9092	Nsyn
203	21_May_2020	AZ	Guadalupe	11562	g	C	0.0117067	1623	tgc	C	tCc	S	1	0/45836	0/9092	Nsyn
203	21_May_2020	AZ	Guadalupe	11720	g	T	0.01207	1657	gag	E	Tag	*	1	0/45836	0/9092	Nsyn
203	21_May_2020	AZ	Guadalupe	11771	g	T	0.00684541	1753	gat	D	Tat	Y	1	0/45836	0/9092	Nsyn
203	21_May_2020	AZ	Guadalupe	11865	g	T	0.0223464	537	tgc	C	tTc	F	1	0/45836	0/9092	Nsyn
203	21_May_2020	AZ	Guadalupe	11893	g	C	0.00714796	1399	ttg	L	ttC	F	1	0/45836	0/9092	Nsyn
203	21_May_2020	AZ	Guadalupe	11954	g	C	0.0286416	1222	gac	D	Cac	H	1	0/45836	0/9092	Nsyn
203	21_May_2020	AZ	Guadalupe	12035	g	T	0.0180305	721	gct	A	Tct	S	1	0/45836	0/9092	Nsyn
203	21_May_2020	AZ	Guadalupe	12080	g	T	0.00643915	1553	gca	A	Tca	S	1	0/45836	0/9092	Nsyn
203	21_May_2020	AZ	Guadalupe	12129	c	T	0.0127253	943	gca	A	gTa	V	1	0/45836	0/9092	Nsyn
203	21_May_2020	AZ	Guadalupe	12382	g	T	0.0142349	1967	aag	K	aaT	N	1	0/45836	0/9092	Nsyn
203	21_May_2020	AZ	Guadalupe	12674	g	T	0.00522778	1339	gtc	V	Ttc	F	1	0/45836	0/9092	Nsyn
203	21_May_2020	AZ	Guadalupe	12824	g	C	0.0315381	2061	gat	D	Cat	H	1	0/45836	0/9092	Nsyn
203	21_May_2020	AZ	Guadalupe	12930	g	T	0.00711514	1546	ggt	G	gTt	V	1	0/45836	0/9092	Nsyn
203	21_May_2020	AZ	Guadalupe	12981	g	T	0.00651042	1536	aga	R	aTa	I	1	0/45836	0/9092	Nsyn
203	21_May_2020	AZ	Guadalupe	13055	t	C	0.00609292	2626	tca	S	Cca	P	1	0/45836	0/9092	Nsyn
203	21_May_2020	AZ	Guadalupe	13125	g	C	0.00323276	1856	ggg	G	gCg	A	1	0/45836	0/9092	Nsyn
203	21_May_2020	AZ	Guadalupe	13286	g	C	0.00572519	2096	gga	G	Cga	R	1	0/45836	0/9092	Nsyn
203	21_May_2020	AZ	Guadalupe	13293	g	T	0.00523311	2102	tgt	C	tTt	F	1	0/45836	0/9092	Nsyn
203	21_May_2020	AZ	Guadalupe	13621	g	T	0.0116667	600	gaa	E	Taa	*	1	0/45836	0/9092	Nsyn
203	21_May_2020	AZ	Guadalupe	13892	g	T	0.0216429	2033	tgt	C	tTt	F	1	0/45836	0/9092	Nsyn
203	21_May_2020	AZ	Guadalupe	14486	g	T	0.0205279	341	aga	R	aTa	I	1	0/45836	0/9092	Nsyn
203	21_May_2020	AZ	Guadalupe	14534	g	T	0.00945946	740	aga	R	aTa	I	1	0/45836	0/9092	Nsyn
203	21_May_2020	AZ	Guadalupe	14719	g	C	0.0144928	1311	ggt	G	Cgt	R	1	0/45836	0/9092	Nsyn
203	21_May_2020	AZ	Guadalupe	15043	g	T	0.01417	1482	gtc	V	Ttc	F	1	0/45836	0/9092	Nsyn
203	21_May_2020	AZ	Guadalupe	15199	g	C	0.0119782	2755	gta	V	Cta	L	1	0/45836	0/9092	Nsyn
203	21_May_2020	AZ	Guadalupe	15227	g	T	0.0163934	1647	ggt	G	gTt	V	1	0/45836	0/9092	Nsyn
203	21_May_2020	AZ	Guadalupe	15401	g	T	0.0591862	811	aga	R	aTa	I	1	0/45836	0/9092	Nsyn
203	21_May_2020	AZ	Guadalupe	15416	g	C	0.00414938	1687	tgt	C	tCt	S	1	0/45836	0/9092	Nsyn
203	21_May_2020	AZ	Guadalupe	15490	g	T	0.0159468	1505	gat	D	Tat	Y	1	0/45836	0/9092	Nsyn
203	21_May_2020	AZ	Guadalupe	15814	g	T	0.0140905	2342	gtt	V	Ttt	F	1	0/45836	0/9092	Nsyn
203	21_May_2020	AZ	Guadalupe	15833	a	G	0.00302376	2315	aaa	K	aGa	R	1	0/45836	0/9092	Nsyn
203	21_May_2020	AZ	Guadalupe	15907	g	C	0.00806192	3101	ggt	G	Cgt	R	1	0/45836	0/9092	Nsyn
203	21_May_2020	AZ	Guadalupe	15959	c	T	0.013986	1287	gcc	A	gTc	V	1	0/45836	0/9092	Nsyn
203	21_May_2020	AZ	Guadalupe	15961	g	T	0.00776398	1288	ggc	G	Tgc	C	1	0/45836	0/9092	Nsyn
203	21_May_2020	AZ	Guadalupe	16087	t	A	0.0373563	696	ttg	L	Atg	M	1	0/45836	0/9092	Nsyn
203	21_May_2020	AZ	Guadalupe	16182	g	T	0.003156	2218	agg	R	agT	S	1	0/45836	0/9092	Nsyn
203	21_May_2020	AZ	Guadalupe	16252	g	T	0.0136778	658	gtt	V	Ttt	F	1	0/45836	0/9092	Nsyn
203	21_May_2020	AZ	Guadalupe	16435	g	A	0.0191257	366	ggt	G	Agt	S	1	0/45836	0/9092	Nsyn
203	21_May_2020	AZ	Guadalupe	16494	t	A	0.0378788	396	aat	N	aaA	K	1	0/45836	0/9092	Nsyn
203	21_May_2020	AZ	Guadalupe	16495	g	T	0.0378788	396	gga	G	Tga	*	1	0/45836	0/9092	Nsyn
203	21_May_2020	AZ	Guadalupe	16577	g	A	0.00957592	731	tgg	W	tAg	*	1	0/45836	0/9092	Nsyn
203	21_May_2020	AZ	Guadalupe	16966	g	T	0.0239464	1044	gag	E	Tag	*	1	0/45836	0/9092	Nsyn
203	21_May_2020	AZ	Guadalupe	17064	g	C	0.0215676	1901	aag	K	aaC	N	1	0/45836	0/9092	Nsyn
203	21_May_2020	AZ	Guadalupe	17194	a	G	0.00777202	1930	aag	K	Gag	E	1	0/45836	0/9092	Nsyn
203	21_May_2020	AZ	Guadalupe	17513	g	T	0.00974878	2667	tgt	C	tTt	F	1	0/45836	0/9092	Nsyn
203	21_May_2020	AZ	Guadalupe	17716	g	T	0.00471698	1272	ggc	G	Tgc	C	1	0/45836	0/9092	Nsyn
203	21_May_2020	AZ	Guadalupe	17741	g	T	0.0120608	1907	cgt	R	cTt	L	1	0/45836	0/9092	Nsyn
203	21_May_2020	AZ	Guadalupe	17749	g	C	0.007431	1884	gct	A	Cct	P	1	0/45836	0/9092	Nsyn
203	21_May_2020	AZ	Guadalupe	17947	g	T	0.0118835	1683	ggc	G	Tgc	C	1	0/45836	0/9092	Nsyn
203	21_May_2020	AZ	Guadalupe	17957	g	T	0.015412	1687	tgc	C	tTc	F	1	0/45836	0/9092	Nsyn
203	21_May_2020	AZ	Guadalupe	18017	g	C	0.0409207	391	cgt	R	cCt	P	1	0/45836	0/9092	Nsyn
203	21_May_2020	AZ	Guadalupe	18055	g	T	0.00967008	1758	gga	G	Tga	*	1	0/45836	0/9092	Nsyn
203	21_May_2020	AZ	Guadalupe	18056	g	T	0.0102331	1759	gga	G	gTa	V	1	0/45836	0/9092	Nsyn
203	21_May_2020	AZ	Guadalupe	18229	t	C	0.0152672	1703	tat	Y	Cat	H	1	0/45836	0/9092	Nsyn
203	21_May_2020	AZ	Guadalupe	18255	g	C	0.00603136	1658	atg	M	atC	I	1	0/45836	0/9092	Nsyn
203	21_May_2020	AZ	Guadalupe	18286	g	T	0.0278777	1112	gta	V	Tta	L	1	0/45836	0/9092	Nsyn
203	21_May_2020	AZ	Guadalupe	18301	g	T	0.0278027	1115	ggc	G	Tgc	C	1	0/45836	0/9092	Nsyn
203	21_May_2020	AZ	Guadalupe	18315	g	C	0.0124123	1853	gag	E	gaC	D	1	0/45836	0/9092	Nsyn
203	21_May_2020	AZ	Guadalupe	18872	g	A	0.00919118	1632	agg	R	aAg	K	1	0/45836	0/9092	Nsyn
203	21_May_2020	AZ	Guadalupe	19272	g	C	0.014985	1001	ttg	L	ttC	F	1	0/45836	0/9092	Nsyn
203	21_May_2020	AZ	Guadalupe	19340	g	C	0.0279898	1179	agt	S	aCt	T	1	0/45836	0/9092	Nsyn
203	21_May_2020	AZ	Guadalupe	19477	g	T	0.0179739	612	ggt	G	Tgt	C	1	0/45836	0/9092	Nsyn
203	21_May_2020	AZ	Guadalupe	19567	g	T	0.0230415	434	gtt	V	Ttt	F	1	0/45836	0/9092	Nsyn
203	21_May_2020	AZ	Guadalupe	19658	g	T	0.0222428	1079	gga	G	gTa	V	1	0/45836	0/9092	Nsyn
203	21_May_2020	AZ	Guadalupe	19744	t	A	0.00906618	1103	ttg	L	Atg	M	1	0/45836	0/9092	Nsyn
203	21_May_2020	AZ	Guadalupe	20128	g	T	0.0343612	1135	gaa	E	Taa	*	1	0/45836	0/9092	Nsyn
203	21_May_2020	AZ	Guadalupe	20416	g	T	0.029304	819	gaa	E	Taa	*	1	0/45836	0/9092	Nsyn
203	21_May_2020	AZ	Guadalupe	21544	g	T	0.0115894	604	gtt	V	Ttt	F	1	0/45836	0/9092	Nsyn
203	21_May_2020	AZ	Guadalupe	21929	g	T	0.0166468	841	gct	A	Tct	S	1	0/45836	0/9092	Nsyn
203	21_May_2020	AZ	Guadalupe	21939	t	C	0.0166667	840	gtt	V	gCt	A	1	0/45836	0/9092	Nsyn
203	21_May_2020	AZ	Guadalupe	22122	a	C	0.0347648	489	aaa	K	aCa	T	1	0/45836	0/9092	Nsyn
203	21_May_2020	AZ	Guadalupe	22248	t	C	0.00708383	2541	ttg	L	tCg	S	1	0/45836	0/9092	Nsyn
203	21_May_2020	AZ	Guadalupe	22382	a	G	0.017192	1745	act	T	Gct	A	1	0/45836	0/9092	Nsyn
203	21_May_2020	AZ	Guadalupe	22442	g	C	0.019019	999	gac	D	Cac	H	1	0/45836	0/9092	Nsyn
203	21_May_2020	AZ	Guadalupe	22462	g	T	0.0146771	1022	aag	K	aaT	N	1	0/45836	0/9092	Nsyn
203	21_May_2020	AZ	Guadalupe	22754	g	A	0.013834	1012	gat	D	Aat	N	1	0/45836	0/9092	Nsyn
203	21_May_2020	AZ	Guadalupe	23175	g	T	0.0231696	1079	tgt	C	tTt	F	1	0/45836	0/9092	Nsyn
203	21_May_2020	AZ	Guadalupe	23177	g	T	0.00592795	2193	gtc	V	Ttc	F	1	0/45836	0/9092	Nsyn
203	21_May_2020	AZ	Guadalupe	23504	g	T	0.0208062	769	ggc	G	Tgc	C	1	0/45836	0/9092	Nsyn
203	21_May_2020	AZ	Guadalupe	23545	g	C	0.00848765	1296	gag	E	gaC	D	1	0/45836	0/9092	Nsyn
203	21_May_2020	AZ	Guadalupe	23697	t	C	0.0184453	1518	att	I	aCt	T	1	0/45836	0/9092	Nsyn
203	21_May_2020	AZ	Guadalupe	23947	a	C	0.0094086	744	aaa	K	aaC	N	1	0/45836	0/9092	Nsyn
203	21_May_2020	AZ	Guadalupe	24227	g	T	0.0161476	867	ggt	G	Tgt	C	1	0/45836	0/9092	Nsyn
203	21_May_2020	AZ	Guadalupe	24547	g	T	0.0124542	1365	agg	R	agT	S	1	0/45836	0/9092	Nsyn
203	21_May_2020	AZ	Guadalupe	24611	g	A	0.00996441	1405	gaa	E	Aaa	K	1	0/45836	0/9092	Nsyn
203	21_May_2020	AZ	Guadalupe	24668	c	T	0.00606626	2143	caa	Q	Taa	*	1	0/45836	0/9092	Nsyn
203	21_May_2020	AZ	Guadalupe	24685	t	A	0.00619638	2098	gat	D	gaA	E	1	0/45836	0/9092	Nsyn
203	21_May_2020	AZ	Guadalupe	25013	g	T	0.0395634	733	gag	E	Tag	*	1	0/45836	0/9092	Nsyn
203	21_May_2020	AZ	Guadalupe	25239	c	G	0.0290276	689	gcc	A	gGc	G	1	0/45836	0/9092	Nsyn
203	21_May_2020	AZ	Guadalupe	25588	a	G	0.00536993	1676	aaa	K	Gaa	E	1	0/45836	0/9092	Nsyn
203	21_May_2020	AZ	Guadalupe	25615	a	T	0.0217293	2209	aag	K	Tag	*	1	0/45836	0/9092	Nsyn
203	21_May_2020	AZ	Guadalupe	25871	a	T	0.0226337	486	tac	Y	tTc	F	1	0/45836	0/9092	Nsyn
203	21_May_2020	AZ	Guadalupe	26574	g	A	0.00777202	1158	gaa	E	Aaa	K	1	0/45836	0/9092	Nsyn
203	21_May_2020	AZ	Guadalupe	26677	t	A	0.0233813	1668	att	I	aAt	N	1	0/45836	0/9092	Nsyn
203	21_May_2020	AZ	Guadalupe	26836	g	C	0.00414201	1690	cgt	R	cCt	P	1	0/45836	0/9092	Nsyn
203	21_May_2020	AZ	Guadalupe	26991	g	T	0.00558313	1612	gga	G	Tga	*	1	0/45836	0/9092	Nsyn
203	21_May_2020	AZ	Guadalupe	26992	g	T	0.00870827	2067	gga	G	gTa	V	1	0/45836	0/9092	Nsyn
203	21_May_2020	AZ	Guadalupe	27030	g	T	0.0118644	1180	gtt	V	Ttt	F	1	0/45836	0/9092	Nsyn
203	21_May_2020	AZ	Guadalupe	27033	g	T	0.0200501	1197	gct	A	Tct	S	1	0/45836	0/9092	Nsyn
203	21_May_2020	AZ	Guadalupe	27043	g	C	0.00834028	1199	cga	R	cCa	P	1	0/45836	0/9092	Nsyn
203	21_May_2020	AZ	Guadalupe	27385	t	A	0.0171045	1637	taa	*	Aaa	K	1	0/45836	0/9092	Nsyn
203	21_May_2020	AZ	Guadalupe	27722	t	G	0.00582363	3606	ata	I	aGa	R	1	0/45836	0/9092	Nsyn
203	21_May_2020	AZ	Guadalupe	28000	c	A	0.00433839	3227	ccg	P	cAg	Q	1	0/45836	0/9092	Nsyn
203	21_May_2020	AZ	Guadalupe	28116	g	T	0.0050944	3337	gat	D	Tat	Y	1	0/45836	0/9092	Nsyn
203	21_May_2020	AZ	Guadalupe	28200	t	C	0.00620797	1933	tcg	S	Ccg	P	1	0/45836	0/9092	Nsyn
203	21_May_2020	AZ	Guadalupe	28388	c	G	0.00909592	3628	caa	Q	Gaa	E	1	0/45836	0/9092	Nsyn
203	21_May_2020	AZ	Guadalupe	28587	g	T	0.0093068	3116	agt	S	aTt	I	1	0/45836	0/9092	Nsyn
203	21_May_2020	AZ	Guadalupe	28589	c	T	0.00321543	3110	cca	P	Tca	S	1	0/45836	0/9092	Nsyn
203	21_May_2020	AZ	Guadalupe	28907	g	C	0.00980392	1020	ggc	G	Cgc	R	1	0/45836	0/9092	Nsyn
203	21_May_2020	AZ	Guadalupe	29186	g	T	0.0151715	1516	gca	A	Tca	S	1	0/45836	0/9092	Nsyn
203	21_May_2020	AZ	Guadalupe	29195	g	C	0.00519706	2309	gcc	A	Ccc	P	1	0/45836	0/9092	Nsyn
203	21_May_2020	AZ	Guadalupe	29382	a	C	0.0179407	1282	aag	K	aCg	T	1	0/45836	0/9092	Nsyn
203	21_May_2020	AZ	Guadalupe	29439	a	G	0.00637394	2824	cag	Q	cGg	R	1	0/45836	0/9092	Nsyn
203	21_May_2020	AZ	Guadalupe	232	t	G	0.0174375	1319	NA	NA	NA	NA	1	0/45836	0/9092	Syn
203	21_May_2020	AZ	Guadalupe	2119	c	T	0.00773015	1423	ggc	G	ggT	G	1	0/45836	0/9092	Syn
203	21_May_2020	AZ	Guadalupe	5476	a	G	0.00256849	2336	caa	Q	caG	Q	1	0/45836	0/9092	Syn
203	21_May_2020	AZ	Guadalupe	5584	a	T	0.00879297	1251	aca	T	acT	T	1	0/45836	0/9092	Syn
203	21_May_2020	AZ	Guadalupe	9512	t	C	0.0031337	2872	tta	L	Cta	L	1	0/45836	0/9092	Syn
203	21_May_2020	AZ	Guadalupe	10084	t	C	0.00256959	2335	tct	S	tcC	S	1	0/45836	0/9092	Syn
203	21_May_2020	AZ	Guadalupe	11044	t	C	0.0102775	973	gtt	V	gtC	V	1	0/45836	0/9092	Syn
203	21_May_2020	AZ	Guadalupe	11167	a	T	0.00592105	1520	gca	A	gcT	A	1	0/45836	0/9092	Syn
203	21_May_2020	AZ	Guadalupe	11596	g	A	0.0107015	1682	cag	Q	caA	Q	1	0/45836	0/9092	Syn
203	21_May_2020	AZ	Guadalupe	12625	t	C	0.00445151	3145	cct	P	ccC	P	1	0/45836	0/9092	Syn
203	21_May_2020	AZ	Guadalupe	14523	a	G	0.0120594	1078	tta	L	ttG	L	1	0/45836	0/9092	Syn
203	21_May_2020	AZ	Guadalupe	16638	a	C	0.0222222	990	gca	A	gcC	A	1	0/45836	0/9092	Syn
203	21_May_2020	AZ	Guadalupe	17886	t	A	0.020979	858	act	T	acA	T	1	0/45836	0/9092	Syn
203	21_May_2020	AZ	Guadalupe	18072	t	C	0.00826446	1573	tgt	C	tgC	C	1	0/45836	0/9092	Syn
203	21_May_2020	AZ	Guadalupe	18474	a	G	0.0109375	640	caa	Q	caG	Q	1	0/45836	0/9092	Syn
203	21_May_2020	AZ	Guadalupe	19270	t	C	0.0149105	1006	ttg	L	Ctg	L	1	0/45836	0/9092	Syn
203	21_May_2020	AZ	Guadalupe	22165	t	C	0.0187835	1118	ttt	F	ttC	F	1	0/45836	0/9092	Syn
203	21_May_2020	AZ	Guadalupe	24781	g	A	0.0118203	2538	aag	K	aaA	K	1	0/45836	0/9092	Syn
203	21_May_2020	AZ	Guadalupe	24874	a	G	0.0081716	979	gta	V	gtG	V	1	0/45836	0/9092	Syn
203	21_May_2020	AZ	Guadalupe	26918	g	C	0.00945626	846	ccg	P	ccC	P	1	0/45836	0/9092	Syn
203	21_May_2020	AZ	Guadalupe	28303	a	C	0.00739744	1487	cga	R	cgC	R	1	0/45836	0/9092	Syn
203	21_May_2020	AZ	Guadalupe	28897	t	C	0.00643651	1709	gct	A	gcC	A	1	0/45836	0/9092	Syn
203	21_May_2020	AZ	Guadalupe	29702	g	C	0.00971548	1441	NA	NA	NA	NA	1	0/45836	0/9092	Syn
203	21_May_2020	AZ	Guadalupe	269	g	T	0.0152108	2301	gag	E	Tag	*	2	1/45836	0/9092	Nsyn
203	21_May_2020	AZ	Guadalupe	332	g	T	0.0224719	1246	gtt	V	Ttt	F	2	1/45836	1/9092	Nsyn
203	21_May_2020	AZ	Guadalupe	376	g	C	0.0105105	1998	gag	E	gaC	D	2	0/45836	0/9092	Nsyn
203	21_May_2020	AZ	Guadalupe	376	g	T	0.021021	1998	gag	E	gaT	D	3	13/45836	6/9092	Nsyn
203	21_May_2020	AZ	Guadalupe	377	g	T	0.012916	2013	gtc	V	Ttc	F	1	1/45836	0/9092	Nsyn
203	21_May_2020	AZ	Guadalupe	428	g	T	0.0293304	1807	gaa	E	Taa	*	2	0/45836	0/9092	Nsyn
203	21_May_2020	AZ	Guadalupe	428	g	A	0.00664084	1807	gaa	E	Aaa	K	1	1/45836	1/9092	Nsyn
203	21_May_2020	AZ	Guadalupe	440	g	A	0.00851305	1762	ggc	G	Agc	S	1	1/45836	0/9092	Nsyn
203	21_May_2020	AZ	Guadalupe	443	g	T	0.00839866	1786	gtt	V	Ttt	F	3	1/45836	0/9092	Nsyn
203	21_May_2020	AZ	Guadalupe	542	g	T	0.00249169	2408	gaa	E	Taa	*	4	0/45836	0/9092	Nsyn
203	21_May_2020	AZ	Guadalupe	542	g	A	0.0145349	2408	gaa	E	Aaa	K	1	2/45836	1/9092	Nsyn
203	21_May_2020	AZ	Guadalupe	625	g	T	0.0172987	1503	aag	K	aaT	N	3	3/45836	1/9092	Nsyn
203	21_May_2020	AZ	Guadalupe	640	g	T	0.00466667	1500	aag	K	aaT	N	1	0/45836	0/9092	Nsyn
203	21_May_2020	AZ	Guadalupe	663	g	T	0.0179164	1507	ggc	G	gTc	V	2	0/45836	0/9092	Nsyn
203	21_May_2020	AZ	Guadalupe	695	g	T	0.0125826	3179	gac	D	Tac	Y	2	0/45836	0/9092	Nsyn
203	21_May_2020	AZ	Guadalupe	719	g	C	0.00673697	3414	gat	D	Cat	H	2	0/45836	0/9092	Nsyn
203	21_May_2020	AZ	Guadalupe	728	g	T	0.00410437	3411	gaa	E	Taa	*	2	0/45836	0/9092	Nsyn
203	21_May_2020	AZ	Guadalupe	787	g	T	0.0534224	1797	atg	M	atT	I	3	0/45836	0/9092	Nsyn
203	21_May_2020	AZ	Guadalupe	789	g	C	0.0105791	1796	cgt	R	cCt	P	1	0/45836	0/9092	Nsyn
203	21_May_2020	AZ	Guadalupe	801	g	T	0.0296443	1518	gga	G	gTa	V	1	0/45836	0/9092	Nsyn
203	21_May_2020	AZ	Guadalupe	804	g	T	0.0131839	1517	ggg	G	gTg	V	2	0/45836	0/9092	Nsyn
203	21_May_2020	AZ	Guadalupe	815	c	T	0.00518548	2507	cgc	R	Tgc	C	2	12/45836	1/9092	Nsyn
203	21_May_2020	AZ	Guadalupe	863	t	C	0.00391543	2554	tgc	C	Cgc	R	2	0/45836	0/9092	Nsyn
203	21_May_2020	AZ	Guadalupe	881	g	T	0.0120678	3066	gca	A	Tca	S	2	5/45836	0/9092	Nsyn
203	21_May_2020	AZ	Guadalupe	944	g	C	0.00737652	3118	ggt	G	Cgt	R	1	0/45836	0/9092	Nsyn
203	21_May_2020	AZ	Guadalupe	944	g	T	0.00833868	3118	ggt	G	Tgt	C	2	0/45836	0/9092	Nsyn
203	21_May_2020	AZ	Guadalupe	974	g	A	0.0134396	4390	gaa	E	Aaa	K	3	0/45836	0/9092	Nsyn
203	21_May_2020	AZ	Guadalupe	1019	c	T	0.0179886	2446	cag	Q	Tag	*	2	0/45836	0/9092	Nsyn
203	21_May_2020	AZ	Guadalupe	1021	g	T	0.0481633	2450	cag	Q	caT	H	3	1/45836	1/9092	Nsyn
203	21_May_2020	AZ	Guadalupe	1101	c	T	0.00954198	2096	tcc	S	tTc	F	1	31/45836	3/9092	Nsyn
203	21_May_2020	AZ	Guadalupe	1107	t	C	0.00953743	2097	atc	I	aCc	T	1	1/45836	0/9092	Nsyn
203	21_May_2020	AZ	Guadalupe	1125	g	T	0.0308137	2077	agg	R	aTg	M	2	0/45836	0/9092	Nsyn
203	21_May_2020	AZ	Guadalupe	1141	g	C	0.0100191	2096	aag	K	aaC	N	1	0/45836	0/9092	Nsyn
203	21_May_2020	AZ	Guadalupe	1141	g	T	0.00811069	2096	aag	K	aaT	N	1	2/45836	0/9092	Nsyn
203	21_May_2020	AZ	Guadalupe	1181	g	T	0.0237443	3285	gtt	V	Ttt	F	1	4/45836	3/9092	Nsyn
203	21_May_2020	AZ	Guadalupe	1284	c	T	0.0137165	1531	act	T	aTt	I	2	1/45836	0/9092	Nsyn
203	21_May_2020	AZ	Guadalupe	1312	g	T	0.00349127	2005	ttg	L	ttT	F	2	0/45836	0/9092	Nsyn
203	21_May_2020	AZ	Guadalupe	1397	g	T	0.0208062	769	gta	V	Tta	L	2	0/45836	0/9092	Nsyn
203	21_May_2020	AZ	Guadalupe	1548	g	T	0.0111301	1168	agc	S	aTc	I	2	0/45836	0/9092	Nsyn
203	21_May_2020	AZ	Guadalupe	1679	g	A	0.0128205	780	gag	E	Aag	K	1	1/45836	1/9092	Nsyn
203	21_May_2020	AZ	Guadalupe	1757	g	T	0.00980392	714	gca	A	Tca	S	1	0/45836	0/9092	Nsyn
203	21_May_2020	AZ	Guadalupe	1784	g	T	0.00984529	711	ggt	G	Tgt	C	1	0/45836	0/9092	Nsyn
203	21_May_2020	AZ	Guadalupe	1835	g	T	0.00739827	811	ggt	G	Tgt	C	1	0/45836	0/9092	Nsyn
203	21_May_2020	AZ	Guadalupe	1883	g	T	0.0115774	691	gct	A	Tct	S	1	0/45836	0/9092	Nsyn
203	21_May_2020	AZ	Guadalupe	1890	g	C	0.0231548	691	cgt	R	cCt	P	2	0/45836	0/9092	Nsyn
203	21_May_2020	AZ	Guadalupe	1980	g	T	0.0376283	1754	gga	G	gTa	V	2	0/45836	0/9092	Nsyn
203	21_May_2020	AZ	Guadalupe	1980	g	A	0.00627138	1754	gga	G	gAa	E	3	3/45836	2/9092	Nsyn
203	21_May_2020	AZ	Guadalupe	2035	g	T	0.0131889	2123	ttg	L	ttT	F	1	5/45836	0/9092	Nsyn
203	21_May_2020	AZ	Guadalupe	2159	g	T	0.0274674	2148	gaa	E	Taa	*	2	0/45836	0/9092	Nsyn
203	21_May_2020	AZ	Guadalupe	2231	g	T	0.00634921	2520	gct	A	Tct	S	3	1/45836	1/9092	Nsyn
203	21_May_2020	AZ	Guadalupe	2246	g	T	0.0184502	2439	ggt	G	Tgt	C	2	3/45836	1/9092	Nsyn
203	21_May_2020	AZ	Guadalupe	2247	g	T	0.0124298	2494	ggt	G	gTt	V	2	0/45836	0/9092	Nsyn
203	21_May_2020	AZ	Guadalupe	2253	a	G	0.120813	2508	caa	Q	cGa	R	5	0/45836	0/9092	Nsyn
203	21_May_2020	AZ	Guadalupe	2258	g	C	0.0116095	1895	gtc	V	Ctc	L	1	0/45836	0/9092	Nsyn
203	21_May_2020	AZ	Guadalupe	2258	g	T	0.0105541	1895	gtc	V	Ttc	F	2	0/45836	0/9092	Nsyn
203	21_May_2020	AZ	Guadalupe	2293	g	T	0.0313531	1212	cag	Q	caT	H	2	10/45836	0/9092	Nsyn
203	21_May_2020	AZ	Guadalupe	2418	g	A	0.0122283	736	aga	R	aAa	K	2	1/45836	0/9092	Nsyn
203	21_May_2020	AZ	Guadalupe	2422	g	T	0.0314637	731	aag	K	aaT	N	4	0/45836	0/9092	Nsyn
203	21_May_2020	AZ	Guadalupe	2492	g	C	0.0102652	1169	gag	E	Cag	Q	2	0/45836	0/9092	Nsyn
203	21_May_2020	AZ	Guadalupe	2513	g	T	0.0296774	775	gaa	E	Taa	*	2	0/45836	0/9092	Nsyn
203	21_May_2020	AZ	Guadalupe	3014	g	C	0.0221519	1264	gct	A	Cct	P	1	0/45836	0/9092	Nsyn
203	21_May_2020	AZ	Guadalupe	3047	g	T	0.0236052	466	gat	D	Tat	Y	2	4/45836	0/9092	Nsyn
203	21_May_2020	AZ	Guadalupe	3080	g	T	0.0172626	811	gaa	E	Taa	*	3	0/45836	0/9092	Nsyn
203	21_May_2020	AZ	Guadalupe	3212	g	T	0.0127714	1566	gat	D	Tat	Y	3	0/45836	0/9092	Nsyn
203	21_May_2020	AZ	Guadalupe	3231	g	C	0.012021	1331	ggt	G	gCt	A	1	0/45836	0/9092	Nsyn
203	21_May_2020	AZ	Guadalupe	3231	g	T	0.0255447	1331	ggt	G	gTt	V	3	8/45836	7/9092	Nsyn
203	21_May_2020	AZ	Guadalupe	3239	g	T	0.0142132	985	gac	D	Tac	Y	1	1/45836	0/9092	Nsyn
203	21_May_2020	AZ	Guadalupe	3250	g	C	0.0091001	989	gag	E	gaC	D	2	0/45836	0/9092	Nsyn
203	21_May_2020	AZ	Guadalupe	3251	g	T	0.016178	989	gac	D	Tac	Y	1	9/45836	2/9092	Nsyn
203	21_May_2020	AZ	Guadalupe	3404	g	T	0.0208845	814	gaa	E	Taa	*	2	0/45836	0/9092	Nsyn
203	21_May_2020	AZ	Guadalupe	3410	g	T	0.00859951	814	gct	A	Tct	S	2	0/45836	0/9092	Nsyn
203	21_May_2020	AZ	Guadalupe	3446	g	A	0.0355412	619	gcc	A	Acc	T	2	1/45836	0/9092	Nsyn
203	21_May_2020	AZ	Guadalupe	3473	g	C	0.0582386	704	ggt	G	Cgt	R	1	0/45836	0/9092	Nsyn
203	21_May_2020	AZ	Guadalupe	3483	g	T	0.0110742	903	gga	G	gTa	V	1	3/45836	0/9092	Nsyn
203	21_May_2020	AZ	Guadalupe	3882	t	C	0.0131579	760	att	I	aCt	T	2	0/45836	0/9092	Nsyn
203	21_May_2020	AZ	Guadalupe	4166	a	G	0.0066357	1507	ata	I	Gta	V	1	3/45836	2/9092	Nsyn
203	21_May_2020	AZ	Guadalupe	4256	g	T	0.0557823	735	ggt	G	Tgt	C	3	0/45836	0/9092	Nsyn
203	21_May_2020	AZ	Guadalupe	4280	g	T	0.057423	714	gta	V	Tta	L	2	0/45836	0/9092	Nsyn
203	21_May_2020	AZ	Guadalupe	4511	g	T	0.0388889	720	gtt	V	Ttt	F	4	0/45836	0/9092	Nsyn
203	21_May_2020	AZ	Guadalupe	4631	g	C	0.0140656	1493	ggc	G	Cgc	R	1	0/45836	0/9092	Nsyn
203	21_May_2020	AZ	Guadalupe	4676	g	T	0.00834327	839	gtg	V	Ttg	L	1	0/45836	0/9092	Nsyn
203	21_May_2020	AZ	Guadalupe	4686	c	T	0.0360784	1275	aca	T	aTa	I	2	0/45836	0/9092	Nsyn
203	21_May_2020	AZ	Guadalupe	4818	g	T	0.0343797	669	gga	G	gTa	V	1	0/45836	0/9092	Nsyn
203	21_May_2020	AZ	Guadalupe	4925	g	C	0.00776699	1545	gac	D	Cac	H	2	0/45836	0/9092	Nsyn
203	21_May_2020	AZ	Guadalupe	4962	g	T	0.00579151	1554	agg	R	aTg	M	3	7/45836	0/9092	Nsyn
203	21_May_2020	AZ	Guadalupe	4973	g	T	0.0244399	1964	gtg	V	Ttg	L	1	1/45836	0/9092	Nsyn
203	21_May_2020	AZ	Guadalupe	4976	t	C	0.014206	1971	ttt	F	Ctt	L	1	0/45836	0/9092	Nsyn
203	21_May_2020	AZ	Guadalupe	4985	g	T	0.0277089	2418	gta	V	Tta	L	2	0/45836	0/9092	Nsyn
203	21_May_2020	AZ	Guadalupe	5023	g	T	0.019437	1492	atg	M	atT	I	2	1/45836	0/9092	Nsyn
203	21_May_2020	AZ	Guadalupe	5105	g	T	0.01514	1321	gaa	E	Taa	*	2	0/45836	0/9092	Nsyn
203	21_May_2020	AZ	Guadalupe	5118	t	A	0.0197269	1318	ttt	F	tAt	Y	1	6/45836	6/9092	Nsyn
203	21_May_2020	AZ	Guadalupe	5119	t	A	0.0203927	1324	ttt	F	ttA	L	1	6/45836	6/9092	Nsyn
203	21_May_2020	AZ	Guadalupe	5120	t	A	0.0204082	1323	tat	Y	Aat	N	2	6/45836	6/9092	Nsyn
203	21_May_2020	AZ	Guadalupe	5148	g	T	0.010101	990	cgt	R	cTt	L	1	3/45836	1/9092	Nsyn
203	21_May_2020	AZ	Guadalupe	5230	g	C	0.0107643	929	aag	K	aaC	N	2	0/45836	0/9092	Nsyn
203	21_May_2020	AZ	Guadalupe	5300	g	T	0.0252649	1227	gca	A	Tca	S	4	0/45836	0/9092	Nsyn
203	21_May_2020	AZ	Guadalupe	5326	g	T	0.00911162	1317	gag	E	gaT	D	1	0/45836	0/9092	Nsyn
203	21_May_2020	AZ	Guadalupe	5461	g	C	0.00518868	2120	atg	M	atC	I	2	0/45836	0/9092	Nsyn
203	21_May_2020	AZ	Guadalupe	5463	g	C	0.0169093	2129	agt	S	aCt	T	1	0/45836	0/9092	Nsyn
203	21_May_2020	AZ	Guadalupe	5463	g	T	0.00845467	2129	agt	S	aTt	I	2	2/45836	0/9092	Nsyn
203	21_May_2020	AZ	Guadalupe	5487	t	C	0.00636631	2042	tta	L	tCa	S	2	0/45836	0/9092	Nsyn
203	21_May_2020	AZ	Guadalupe	5523	a	G	0.0222222	1485	aaa	K	aGa	R	22	0/45836	0/9092	Nsyn
203	21_May_2020	AZ	Guadalupe	5564	g	T	0.0251572	636	gct	A	Tct	S	1	0/45836	0/9092	Nsyn
203	21_May_2020	AZ	Guadalupe	5617	g	T	0.0135674	1253	cag	Q	caT	H	1	1/45836	0/9092	Nsyn
203	21_May_2020	AZ	Guadalupe	5847	g	T	0.011215	2140	ggt	G	gTt	V	1	0/45836	0/9092	Nsyn
203	21_May_2020	AZ	Guadalupe	5861	g	T	0.00837599	2149	gtt	V	Ttt	F	1	0/45836	0/9092	Nsyn
203	21_May_2020	AZ	Guadalupe	5950	g	T	0.0149935	1534	aag	K	aaT	N	3	5/45836	0/9092	Nsyn
203	21_May_2020	AZ	Guadalupe	6176	g	T	0.0103734	964	gat	D	Tat	Y	3	0/45836	0/9092	Nsyn
203	21_May_2020	AZ	Guadalupe	6210	g	C	0.0332481	391	gga	G	gCa	A	2	0/45836	0/9092	Nsyn
203	21_May_2020	AZ	Guadalupe	6245	g	T	0.0106145	1790	gtt	V	Ttt	F	2	0/45836	0/9092	Nsyn
203	21_May_2020	AZ	Guadalupe	6352	g	C	0.00575705	1737	aag	K	aaC	N	1	0/45836	0/9092	Nsyn
203	21_May_2020	AZ	Guadalupe	6369	g	A	0.00689259	1741	gga	G	gAa	E	2	1/45836	0/9092	Nsyn
203	21_May_2020	AZ	Guadalupe	6443	g	C	0.00865052	1734	gac	D	Cac	H	1	0/45836	0/9092	Nsyn
203	21_May_2020	AZ	Guadalupe	6483	g	T	0.0128535	778	gga	G	gTa	V	3	0/45836	0/9092	Nsyn
203	21_May_2020	AZ	Guadalupe	6530	g	T	0.0181582	771	gag	E	Tag	*	2	0/45836	0/9092	Nsyn
203	21_May_2020	AZ	Guadalupe	6543	c	T	0.289134	543	aca	T	aTa	I	14	16/45836	2/9092	Nsyn
203	21_May_2020	AZ	Guadalupe	6707	a	G	0.00483351	1862	aaa	K	Gaa	E	1	1/45836	1/9092	Nsyn
203	21_May_2020	AZ	Guadalupe	6802	g	T	0.0152466	1115	ttg	L	ttT	F	2	0/45836	0/9092	Nsyn
203	21_May_2020	AZ	Guadalupe	6950	a	G	0.00794351	1133	att	I	Gtt	V	1	1/45836	1/9092	Nsyn
203	21_May_2020	AZ	Guadalupe	7091	g	T	0.0209036	1483	gtc	V	Ttc	F	1	0/45836	0/9092	Nsyn
203	21_May_2020	AZ	Guadalupe	7178	g	A	0.00756757	925	gaa	E	Aaa	K	1	1/45836	0/9092	Nsyn
203	21_May_2020	AZ	Guadalupe	7252	g	T	0.0158046	696	ttg	L	ttT	F	2	0/45836	0/9092	Nsyn
203	21_May_2020	AZ	Guadalupe	7447	g	A	0.0127681	1958	tgg	W	tgA	*	2	0/45836	0/9092	Nsyn
203	21_May_2020	AZ	Guadalupe	7529	g	A	0.0173267	1212	gaa	E	Aaa	K	2	0/45836	0/9092	Nsyn
203	21_May_2020	AZ	Guadalupe	7599	g	T	0.0121515	1399	tgc	C	tTc	F	3	0/45836	0/9092	Nsyn
203	21_May_2020	AZ	Guadalupe	7756	g	T	0.156392	1541	aag	K	aaT	N	12	8/45836	5/9092	Nsyn
203	21_May_2020	AZ	Guadalupe	8003	g	T	0.0462963	972	gtt	V	Ttt	F	1	1/45836	0/9092	Nsyn
203	21_May_2020	AZ	Guadalupe	8075	g	T	0.00742574	1212	gta	V	Tta	L	1	0/45836	0/9092	Nsyn
203	21_May_2020	AZ	Guadalupe	8236	g	T	0.253702	1013	ttg	L	ttT	F	13	0/45836	0/9092	Nsyn
203	21_May_2020	AZ	Guadalupe	8459	g	T	0.0341085	645	gct	A	Tct	S	1	1/45836	0/9092	Nsyn
203	21_May_2020	AZ	Guadalupe	8470	g	T	0.0106061	660	aag	K	aaT	N	2	1/45836	0/9092	Nsyn
203	21_May_2020	AZ	Guadalupe	8553	g	T	0.0262172	267	ggt	G	gTt	V	1	1/45836	0/9092	Nsyn
203	21_May_2020	AZ	Guadalupe	8607	t	C	0.00861009	813	ctt	L	cCt	P	1	1/45836	0/9092	Nsyn
203	21_May_2020	AZ	Guadalupe	8688	g	C	0.0178306	1346	gga	G	gCa	A	1	0/45836	0/9092	Nsyn
203	21_May_2020	AZ	Guadalupe	8706	g	T	0.0535332	467	ggt	G	gTt	V	1	0/45836	0/9092	Nsyn
203	21_May_2020	AZ	Guadalupe	8768	g	T	0.00712589	1684	gac	D	Tac	Y	1	0/45836	0/9092	Nsyn
203	21_May_2020	AZ	Guadalupe	8776	g	T	0.0407561	1693	tgg	W	tgT	C	2	0/45836	0/9092	Nsyn
203	21_May_2020	AZ	Guadalupe	8796	g	T	0.0113391	1852	agt	S	aTt	I	3	0/45836	0/9092	Nsyn
203	21_May_2020	AZ	Guadalupe	8852	g	T	0.0274579	1129	ggt	G	Tgt	C	2	0/45836	0/9092	Nsyn
203	21_May_2020	AZ	Guadalupe	8853	g	T	0.0543188	1123	ggt	G	gTt	V	5	0/45836	0/9092	Nsyn
203	21_May_2020	AZ	Guadalupe	8901	g	T	0.0543981	864	ggt	G	gTt	V	2	0/45836	0/9092	Nsyn
203	21_May_2020	AZ	Guadalupe	8977	g	T	0.013947	717	gag	E	gaT	D	1	1/45836	0/9092	Nsyn
203	21_May_2020	AZ	Guadalupe	9063	g	T	0.00744048	1344	tgt	C	tTt	F	2	0/45836	0/9092	Nsyn
203	21_May_2020	AZ	Guadalupe	9087	g	T	0.00898876	1335	ggt	G	gTt	V	1	1/45836	0/9092	Nsyn
203	21_May_2020	AZ	Guadalupe	9158	c	T	0.0325365	1506	cct	P	Tct	S	2	1/45836	0/9092	Nsyn
203	21_May_2020	AZ	Guadalupe	9170	c	T	0.0398406	1506	ctt	L	Ttt	F	2	14/45836	2/9092	Nsyn
203	21_May_2020	AZ	Guadalupe	9173	g	T	0.0311465	1509	gaa	E	Taa	*	2	0/45836	0/9092	Nsyn
203	21_May_2020	AZ	Guadalupe	9188	g	T	0.0376735	1513	gtg	V	Ttg	L	1	3/45836	0/9092	Nsyn
203	21_May_2020	AZ	Guadalupe	9269	g	T	0.00939518	1703	ggt	G	Tgt	C	3	0/45836	0/9092	Nsyn
203	21_May_2020	AZ	Guadalupe	9314	g	T	0.0180254	2441	gtt	V	Ttt	F	3	3/45836	0/9092	Nsyn
203	21_May_2020	AZ	Guadalupe	9658	g	T	0.0220713	589	atg	M	atT	I	1	3/45836	0/9092	Nsyn
203	21_May_2020	AZ	Guadalupe	9682	g	A	0.0178117	393	tgg	W	tgA	*	1	0/45836	0/9092	Nsyn
203	21_May_2020	AZ	Guadalupe	9753	g	T	0.0373134	1072	aga	R	aTa	I	2	0/45836	0/9092	Nsyn
203	21_May_2020	AZ	Guadalupe	9928	g	T	0.0170098	2234	atg	M	atT	I	2	10/45836	0/9092	Nsyn
203	21_May_2020	AZ	Guadalupe	9990	g	T	0.0182281	2359	agt	S	aTt	I	1	0/45836	0/9092	Nsyn
203	21_May_2020	AZ	Guadalupe	10007	g	T	0.0099283	1813	gtt	V	Ttt	F	3	0/45836	0/9092	Nsyn
203	21_May_2020	AZ	Guadalupe	10105	g	T	0.00701978	3134	atg	M	atT	I	3	7/45836	0/9092	Nsyn
203	21_May_2020	AZ	Guadalupe	10106	g	A	0.00540025	3148	gta	V	Ata	I	1	0/45836	0/9092	Nsyn
203	21_May_2020	AZ	Guadalupe	10154	g	T	0.00966921	1965	gac	D	Tac	Y	2	0/45836	0/9092	Nsyn
203	21_May_2020	AZ	Guadalupe	10262	g	T	0.00684932	1314	gct	A	Tct	S	2	1/45836	0/9092	Nsyn
203	21_May_2020	AZ	Guadalupe	10424	g	T	0.0130719	1224	ggt	G	Tgt	C	3	0/45836	0/9092	Nsyn
203	21_May_2020	AZ	Guadalupe	10500	g	T	0.0136307	1614	ggt	G	gTt	V	2	0/45836	0/9092	Nsyn
203	21_May_2020	AZ	Guadalupe	10571	g	T	0.00859375	1280	gct	A	Tct	S	1	0/45836	0/9092	Nsyn
203	21_May_2020	AZ	Guadalupe	10619	c	A	0.0123457	810	caa	Q	Aaa	K	2	1/45836	0/9092	Nsyn
203	21_May_2020	AZ	Guadalupe	10675	g	C	0.0337079	534	tgg	W	tgC	C	2	0/45836	0/9092	Nsyn
203	21_May_2020	AZ	Guadalupe	10682	g	T	0.125468	534	gct	A	Tct	S	1	0/45836	0/9092	Nsyn
203	21_May_2020	AZ	Guadalupe	10704	g	T	0.0248918	924	agg	R	aTg	M	2	1/45836	0/9092	Nsyn
203	21_May_2020	AZ	Guadalupe	10793	g	C	0.0186125	1182	gtt	V	Ctt	L	1	0/45836	0/9092	Nsyn
203	21_May_2020	AZ	Guadalupe	10908	c	T	0.0165854	2050	gct	A	gTt	V	1	7/45836	7/9092	Nsyn
203	21_May_2020	AZ	Guadalupe	11150	g	T	0.010565	2177	gtc	V	Ttc	F	2	0/45836	0/9092	Nsyn
203	21_May_2020	AZ	Guadalupe	11299	g	T	0.0130548	1149	aag	K	aaT	N	1	8/45836	0/9092	Nsyn
203	21_May_2020	AZ	Guadalupe	11333	g	A	0.0188867	1006	gtg	V	Atg	M	1	0/45836	0/9092	Nsyn
203	21_May_2020	AZ	Guadalupe	11417	g	T	0.00633803	1420	gtt	V	Ttt	F	2	74/45836	51/9092	Nsyn
203	21_May_2020	AZ	Guadalupe	11426	g	T	0.0183099	1420	gtt	V	Ttt	F	1	2/45836	1/9092	Nsyn
203	21_May_2020	AZ	Guadalupe	11521	g	T	0.00967867	2583	atg	M	atT	I	2	10/45836	1/9092	Nsyn
203	21_May_2020	AZ	Guadalupe	11527	g	T	0.0143133	2585	ttg	L	ttT	F	3	1/45836	0/9092	Nsyn
203	21_May_2020	AZ	Guadalupe	11609	g	T	0.00422932	2128	gtt	V	Ttt	F	1	0/45836	0/9092	Nsyn
203	21_May_2020	AZ	Guadalupe	11615	t	C	0.00611189	2127	tgt	C	Cgt	R	2	0/45836	0/9092	Nsyn
203	21_May_2020	AZ	Guadalupe	11690	g	C	0.0500835	599	ggt	G	Cgt	R	2	0/45836	0/9092	Nsyn
203	21_May_2020	AZ	Guadalupe	11774	g	C	0.00684932	1752	gcc	A	Ccc	P	2	0/45836	0/9092	Nsyn
203	21_May_2020	AZ	Guadalupe	11804	g	T	0.0231616	1727	gtt	V	Ttt	F	5	0/45836	0/9092	Nsyn
203	21_May_2020	AZ	Guadalupe	11858	g	T	0.015625	1472	gta	V	Tta	L	1	0/45836	0/9092	Nsyn
203	21_May_2020	AZ	Guadalupe	12014	g	T	0.0190039	1526	gtt	V	Ttt	F	2	1/45836	0/9092	Nsyn
203	21_May_2020	AZ	Guadalupe	12014	g	A	0.0176933	1526	gtt	V	Att	I	1	2/45836	1/9092	Nsyn
203	21_May_2020	AZ	Guadalupe	12028	g	T	0.0110193	726	atg	M	atT	I	1	2/45836	0/9092	Nsyn
203	21_May_2020	AZ	Guadalupe	12067	g	T	0.0549451	910	atg	M	atT	I	9	9/45836	0/9092	Nsyn
203	21_May_2020	AZ	Guadalupe	12256	g	T	0.0112896	2303	atg	M	atT	I	3	1/45836	0/9092	Nsyn
203	21_May_2020	AZ	Guadalupe	12310	g	T	0.0161551	1857	cag	Q	caT	H	1	0/45836	0/9092	Nsyn
203	21_May_2020	AZ	Guadalupe	12311	g	C	0.0221622	1850	gct	A	Cct	P	2	0/45836	0/9092	Nsyn
203	21_May_2020	AZ	Guadalupe	12361	g	T	0.0146761	1976	atg	M	atT	I	2	5/45836	3/9092	Nsyn
203	21_May_2020	AZ	Guadalupe	12464	g	T	0.0238411	755	gca	A	Tca	S	1	1/45836	0/9092	Nsyn
203	21_May_2020	AZ	Guadalupe	12467	g	T	0.0159574	752	gcc	A	Tcc	S	1	1/45836	0/9092	Nsyn
203	21_May_2020	AZ	Guadalupe	12566	g	A	0.0119332	838	gtt	V	Att	I	1	0/45836	0/9092	Nsyn
203	21_May_2020	AZ	Guadalupe	12578	g	T	0.00899965	2889	gat	D	Tat	Y	3	1/45836	0/9092	Nsyn
203	21_May_2020	AZ	Guadalupe	12602	g	A	0.0044757	3128	gaa	E	Aaa	K	7	0/45836	0/9092	Nsyn
203	21_May_2020	AZ	Guadalupe	12718	g	T	0.0225734	1329	cag	Q	caT	H	1	0/45836	0/9092	Nsyn
203	21_May_2020	AZ	Guadalupe	12749	g	C	0.0361174	443	gct	A	Cct	P	2	0/45836	0/9092	Nsyn
203	21_May_2020	AZ	Guadalupe	12812	g	T	0.0411025	2068	gca	A	Tca	S	1	0/45836	0/9092	Nsyn
203	21_May_2020	AZ	Guadalupe	13193	g	T	0.00384221	3904	gtt	V	Ttt	F	3	0/45836	0/9092	Nsyn
203	21_May_2020	AZ	Guadalupe	13200	c	T	0.0143663	3898	ccg	P	cTg	L	2	0/45836	0/9092	Nsyn
203	21_May_2020	AZ	Guadalupe	13202	g	A	0.00436681	3893	gaa	E	Aaa	K	1	0/45836	0/9092	Nsyn
203	21_May_2020	AZ	Guadalupe	13214	g	A	0.0080062	3872	gat	D	Aat	N	2	0/45836	0/9092	Nsyn
203	21_May_2020	AZ	Guadalupe	13232	g	C	0.00967606	2377	ggt	G	Cgt	R	1	0/45836	0/9092	Nsyn
203	21_May_2020	AZ	Guadalupe	13397	g	C	0.01	1000	ggt	G	Cgt	R	2	0/45836	0/9092	Nsyn
203	21_May_2020	AZ	Guadalupe	13539	g	T	0.0115119	1303	agg	R	agT	S	1	0/45836	0/9092	Nsyn
203	21_May_2020	AZ	Guadalupe	13729	g	T	0.0229226	698	gct	A	Tct	S	2	0/45836	0/9092	Nsyn
203	21_May_2020	AZ	Guadalupe	13812	g	T	0.0257009	1284	atg	M	atT	I	4	7/45836	0/9092	Nsyn
203	21_May_2020	AZ	Guadalupe	13813	g	T	0.0298507	603	gca	A	Tca	S	2	1/45836	1/9092	Nsyn
203	21_May_2020	AZ	Guadalupe	13841	t	C	0.0147965	811	ttt	F	tCt	S	2	0/45836	0/9092	Nsyn
203	21_May_2020	AZ	Guadalupe	13911	c	A	0.189899	1980	ttc	F	ttA	L	10	0/45836	0/9092	Nsyn
203	21_May_2020	AZ	Guadalupe	13920	g	T	0.0265957	940	aag	K	aaT	N	1	4/45836	0/9092	Nsyn
203	21_May_2020	AZ	Guadalupe	13934	t	A	0.0118153	931	ttt	F	tAt	Y	1	0/45836	0/9092	Nsyn
203	21_May_2020	AZ	Guadalupe	13936	g	T	0.0225564	931	gta	V	Tta	L	2	0/45836	0/9092	Nsyn
203	21_May_2020	AZ	Guadalupe	13975	g	C	0.0138067	507	ggt	G	Cgt	R	1	0/45836	0/9092	Nsyn
203	21_May_2020	AZ	Guadalupe	13975	g	T	0.025641	507	ggt	G	Tgt	C	1	1/45836	0/9092	Nsyn
203	21_May_2020	AZ	Guadalupe	13976	g	C	0.0137255	510	ggt	G	gCt	A	1	0/45836	0/9092	Nsyn
203	21_May_2020	AZ	Guadalupe	14202	g	T	0.0136166	1836	gag	E	gaT	D	2	1/45836	0/9092	Nsyn
203	21_May_2020	AZ	Guadalupe	14218	g	C	0.00903862	1217	gac	D	Cac	H	1	0/45836	0/9092	Nsyn
203	21_May_2020	AZ	Guadalupe	14229	g	T	0.0705502	1545	aag	K	aaT	N	5	1/45836	1/9092	Nsyn
203	21_May_2020	AZ	Guadalupe	14260	g	C	0.0164661	1579	gac	D	Cac	H	1	0/45836	0/9092	Nsyn
203	21_May_2020	AZ	Guadalupe	14346	g	C	0.0290179	896	ttg	L	ttC	F	1	0/45836	0/9092	Nsyn
203	21_May_2020	AZ	Guadalupe	14371	g	T	0.0282132	319	gca	A	Tca	S	1	9/45836	0/9092	Nsyn
203	21_May_2020	AZ	Guadalupe	14408	c	T	0.960762	892	cct	P	cTt	L	51	33433/45836	6668/9092	Nsyn
203	21_May_2020	AZ	Guadalupe	14587	g	C	0.0144928	966	gct	A	Cct	P	1	0/45836	0/9092	Nsyn
203	21_May_2020	AZ	Guadalupe	14750	t	C	0.00683891	1316	tta	L	tCa	S	1	0/45836	0/9092	Nsyn
203	21_May_2020	AZ	Guadalupe	14831	g	C	0.0138662	1226	tgt	C	tCt	S	1	0/45836	0/9092	Nsyn
203	21_May_2020	AZ	Guadalupe	14840	g	T	0.0147662	1219	aga	R	aTa	I	3	0/45836	0/9092	Nsyn
203	21_May_2020	AZ	Guadalupe	14874	g	T	0.00585729	1878	aag	K	aaT	N	2	6/45836	3/9092	Nsyn
203	21_May_2020	AZ	Guadalupe	14933	t	A	0.0210526	760	cta	L	cAa	Q	6	0/45836	0/9092	Nsyn
203	21_May_2020	AZ	Guadalupe	14978	g	T	0.0117521	936	aga	R	aTa	I	1	0/45836	0/9092	Nsyn
203	21_May_2020	AZ	Guadalupe	15209	g	C	0.0057947	2416	gga	G	gCa	A	2	0/45836	0/9092	Nsyn
203	21_May_2020	AZ	Guadalupe	15262	g	T	0.0195838	1634	gat	D	Tat	Y	2	0/45836	0/9092	Nsyn
203	21_May_2020	AZ	Guadalupe	15305	g	T	0.0191051	1989	tgt	C	tTt	F	1	0/45836	0/9092	Nsyn
203	21_May_2020	AZ	Guadalupe	15346	c	T	0.00557809	1972	ctt	L	Ttt	F	1	5/45836	1/9092	Nsyn
203	21_May_2020	AZ	Guadalupe	15379	a	G	0.139679	809	agc	S	Ggc	G	3	0/45836	0/9092	Nsyn
203	21_May_2020	AZ	Guadalupe	15406	g	T	0.125592	1688	gct	A	Tct	S	11	6/45836	0/9092	Nsyn
203	21_May_2020	AZ	Guadalupe	15412	g	T	0.00711322	1687	gag	E	Tag	*	2	0/45836	0/9092	Nsyn
203	21_May_2020	AZ	Guadalupe	15438	g	T	0.0306243	1698	atg	M	atT	I	1	121/45836	1/9092	Nsyn
203	21_May_2020	AZ	Guadalupe	15476	g	T	0.0133435	2623	gga	G	gTa	V	1	0/45836	0/9092	Nsyn
203	21_May_2020	AZ	Guadalupe	15487	g	T	0.0066357	1507	gga	G	Tga	*	5	0/45836	0/9092	Nsyn
203	21_May_2020	AZ	Guadalupe	15627	g	T	0.00275591	2540	gag	E	gaT	D	1	1/45836	0/9092	Nsyn
203	21_May_2020	AZ	Guadalupe	15638	g	A	0.0036513	2191	aga	R	aAa	K	6	1/45836	1/9092	Nsyn
203	21_May_2020	AZ	Guadalupe	15664	g	T	0.017673	2037	gtg	V	Ttg	L	1	0/45836	0/9092	Nsyn
203	21_May_2020	AZ	Guadalupe	15672	g	T	0.0161527	2043	gag	E	gaT	D	1	12/45836	1/9092	Nsyn
203	21_May_2020	AZ	Guadalupe	15836	g	T	0.0119709	2339	tgt	C	tTt	F	4	0/45836	0/9092	Nsyn
203	21_May_2020	AZ	Guadalupe	15850	g	T	0.022779	2195	gac	D	Tac	Y	4	5/45836	0/9092	Nsyn
203	21_May_2020	AZ	Guadalupe	15871	g	A	0.0147398	2171	gaa	E	Aaa	K	3	0/45836	0/9092	Nsyn
203	21_May_2020	AZ	Guadalupe	15958	g	T	0.0103093	679	gcc	A	Tcc	S	1	3/45836	0/9092	Nsyn
203	21_May_2020	AZ	Guadalupe	15982	g	T	0.0108275	1293	gta	V	Tta	L	1	8/45836	3/9092	Nsyn
203	21_May_2020	AZ	Guadalupe	16009	g	T	0.00779423	1283	gaa	E	Taa	*	1	0/45836	0/9092	Nsyn
203	21_May_2020	AZ	Guadalupe	16141	g	T	0.00681699	1907	gac	D	Tac	Y	3	2/45836	0/9092	Nsyn
203	21_May_2020	AZ	Guadalupe	16181	g	C	0.00948938	2213	agg	R	aCg	T	2	0/45836	0/9092	Nsyn
203	21_May_2020	AZ	Guadalupe	16197	g	T	0.0138249	1519	gag	E	gaT	D	6	3/45836	0/9092	Nsyn
203	21_May_2020	AZ	Guadalupe	16204	g	T	0.0196592	1526	gag	E	Tag	*	1	0/45836	0/9092	Nsyn
203	21_May_2020	AZ	Guadalupe	16639	g	T	0.0232323	990	gca	A	Tca	S	1	0/45836	0/9092	Nsyn
203	21_May_2020	AZ	Guadalupe	16738	g	C	0.022549	1020	gaa	E	Caa	Q	1	2/45836	0/9092	Nsyn
203	21_May_2020	AZ	Guadalupe	16786	g	T	0.00761905	1575	ggt	G	Tgt	C	2	0/45836	0/9092	Nsyn
203	21_May_2020	AZ	Guadalupe	16795	g	T	0.0466583	1586	gta	V	Tta	L	3	8/45836	0/9092	Nsyn
203	21_May_2020	AZ	Guadalupe	16837	g	A	0.010397	1058	gaa	E	Aaa	K	3	0/45836	0/9092	Nsyn
203	21_May_2020	AZ	Guadalupe	17058	g	T	0.0105152	1902	atg	M	atT	I	5	3/45836	1/9092	Nsyn
203	21_May_2020	AZ	Guadalupe	17063	a	G	0.0115973	1897	aag	K	aGg	R	2	4/45836	0/9092	Nsyn
203	21_May_2020	AZ	Guadalupe	17072	c	T	0.0231335	1902	aca	T	aTa	I	1	2/45836	1/9092	Nsyn
203	21_May_2020	AZ	Guadalupe	17080	g	T	0.0191083	1884	gga	G	Tga	*	2	0/45836	0/9092	Nsyn
203	21_May_2020	AZ	Guadalupe	17179	g	T	0.0273684	1425	gat	D	Tat	Y	1	0/45836	0/9092	Nsyn
203	21_May_2020	AZ	Guadalupe	17179	g	C	0.0154386	1425	gat	D	Cat	H	2	0/45836	0/9092	Nsyn
203	21_May_2020	AZ	Guadalupe	17257	g	T	0.0211742	2078	gag	E	Tag	*	2	0/45836	0/9092	Nsyn
203	21_May_2020	AZ	Guadalupe	17320	g	T	0.00966851	1448	gca	A	Tca	S	1	0/45836	0/9092	Nsyn
203	21_May_2020	AZ	Guadalupe	17383	g	C	0.0126316	2375	gat	D	Cat	H	1	0/45836	0/9092	Nsyn
203	21_May_2020	AZ	Guadalupe	17392	g	T	0.0237786	2313	gtt	V	Ttt	F	3	0/45836	0/9092	Nsyn
203	21_May_2020	AZ	Guadalupe	17462	g	T	0.00708447	1835	cgc	R	cTc	L	2	0/45836	0/9092	Nsyn
203	21_May_2020	AZ	Guadalupe	17462	g	C	0.0359673	1835	cgc	R	cCc	P	3	0/45836	0/9092	Nsyn
203	21_May_2020	AZ	Guadalupe	17479	g	T	0.00378358	2643	ggc	G	Tgc	C	6	0/45836	0/9092	Nsyn
203	21_May_2020	AZ	Guadalupe	17488	g	T	0.0109765	2642	gaa	E	Taa	*	2	0/45836	0/9092	Nsyn
203	21_May_2020	AZ	Guadalupe	17523	g	A	0.022701	2599	atg	M	atA	I	4	0/45836	0/9092	Nsyn
203	21_May_2020	AZ	Guadalupe	17658	g	T	0.0121673	1315	atg	M	atT	I	1	12/45836	2/9092	Nsyn
203	21_May_2020	AZ	Guadalupe	17756	g	C	0.0138408	2312	aga	R	aCa	T	1	0/45836	0/9092	Nsyn
203	21_May_2020	AZ	Guadalupe	17756	g	A	0.0142734	2312	aga	R	aAa	K	2	3/45836	0/9092	Nsyn
203	21_May_2020	AZ	Guadalupe	17828	a	G	0.0126354	1662	caa	Q	cGa	R	2	0/45836	0/9092	Nsyn
203	21_May_2020	AZ	Guadalupe	17887	g	A	0.0104408	862	gaa	E	Aaa	K	2	0/45836	0/9092	Nsyn
203	21_May_2020	AZ	Guadalupe	17938	g	T	0.00712166	1685	gca	A	Tca	S	2	0/45836	0/9092	Nsyn
203	21_May_2020	AZ	Guadalupe	17944	g	T	0.022646	1678	gta	V	Tta	L	3	56/45836	0/9092	Nsyn
203	21_May_2020	AZ	Guadalupe	17972	g	T	0.0225386	1686	aga	R	aTa	I	2	0/45836	0/9092	Nsyn
203	21_May_2020	AZ	Guadalupe	18007	g	A	0.0120037	1083	gaa	E	Aaa	K	2	1/45836	0/9092	Nsyn
203	21_May_2020	AZ	Guadalupe	18067	g	T	0.0147309	1765	gat	D	Tat	Y	2	0/45836	0/9092	Nsyn
203	21_May_2020	AZ	Guadalupe	18078	g	T	0.00645161	1550	aag	K	aaT	N	2	1/45836	0/9092	Nsyn
203	21_May_2020	AZ	Guadalupe	18206	c	T	0.0211268	1704	tct	S	tTt	F	1	0/45836	0/9092	Nsyn
203	21_May_2020	AZ	Guadalupe	18225	g	T	0.0105696	1703	atg	M	atT	I	1	6/45836	0/9092	Nsyn
203	21_May_2020	AZ	Guadalupe	18234	a	T	0.0076157	1707	caa	Q	caT	H	2	0/45836	0/9092	Nsyn
203	21_May_2020	AZ	Guadalupe	18310	g	T	0.015625	1856	gtc	V	Ttc	F	5	0/45836	0/9092	Nsyn
203	21_May_2020	AZ	Guadalupe	18368	g	T	0.0180481	1496	ggt	G	gTt	V	6	0/45836	0/9092	Nsyn
203	21_May_2020	AZ	Guadalupe	18604	g	T	0.0124224	1449	ggc	G	Tgc	C	2	1/45836	0/9092	Nsyn
203	21_May_2020	AZ	Guadalupe	18677	g	T	0.0440529	681	cgt	R	cTt	L	1	3/45836	0/9092	Nsyn
203	21_May_2020	AZ	Guadalupe	18775	c	A	0.0104849	763	caa	Q	Aaa	K	2	0/45836	0/9092	Nsyn
203	21_May_2020	AZ	Guadalupe	18803	g	T	0.00524781	1715	agc	S	aTc	I	1	25/45836	3/9092	Nsyn
203	21_May_2020	AZ	Guadalupe	18859	g	T	0.0105018	1714	gca	A	Tca	S	6	45/45836	8/9092	Nsyn
203	21_May_2020	AZ	Guadalupe	18905	g	T	0.0108639	1933	cgt	R	cTt	L	1	0/45836	0/9092	Nsyn
203	21_May_2020	AZ	Guadalupe	18914	g	T	0.031072	1931	tgg	W	tTg	L	1	0/45836	0/9092	Nsyn
203	21_May_2020	AZ	Guadalupe	18973	g	T	0.0349544	658	gtt	V	Ttt	F	1	2/45836	1/9092	Nsyn
203	21_May_2020	AZ	Guadalupe	18984	g	T	0.0112219	1604	atg	M	atT	I	2	10/45836	6/9092	Nsyn
203	21_May_2020	AZ	Guadalupe	19006	g	C	0.0192786	1608	gca	A	Cca	P	1	0/45836	0/9092	Nsyn
203	21_May_2020	AZ	Guadalupe	19060	g	T	0.047952	1001	gta	V	Tta	L	2	0/45836	0/9092	Nsyn
203	21_May_2020	AZ	Guadalupe	19083	g	T	0.0156658	1532	tgg	W	tgT	C	1	0/45836	0/9092	Nsyn
203	21_May_2020	AZ	Guadalupe	19086	g	T	0.0313931	1529	aag	K	aaT	N	1	19/45836	2/9092	Nsyn
203	21_May_2020	AZ	Guadalupe	19101	g	T	0.011757	1531	cag	Q	caT	H	1	5/45836	2/9092	Nsyn
203	21_May_2020	AZ	Guadalupe	19235	g	T	0.0189055	1005	tgt	C	tTt	F	2	0/45836	0/9092	Nsyn
203	21_May_2020	AZ	Guadalupe	19239	a	T	0.00700701	999	aga	R	agT	S	2	0/45836	0/9092	Nsyn
203	21_May_2020	AZ	Guadalupe	19271	t	C	0.0149701	1002	ttg	L	tCg	S	1	0/45836	0/9092	Nsyn
203	21_May_2020	AZ	Guadalupe	19286	g	A	0.016317	858	ggt	G	gAt	D	1	0/45836	0/9092	Nsyn
203	21_May_2020	AZ	Guadalupe	19286	g	T	0.0104895	858	ggt	G	gTt	V	1	0/45836	0/9092	Nsyn
203	21_May_2020	AZ	Guadalupe	19289	g	T	0.0550351	854	ggc	G	gTc	V	2	0/45836	0/9092	Nsyn
203	21_May_2020	AZ	Guadalupe	19366	c	T	0.035473	1184	cca	P	Tca	S	1	18/45836	1/9092	Nsyn
203	21_May_2020	AZ	Guadalupe	19486	g	T	0.0143426	1255	gtc	V	Ttc	F	1	0/45836	0/9092	Nsyn
203	21_May_2020	AZ	Guadalupe	19690	g	T	0.017757	1070	gtt	V	Ttt	F	5	0/45836	0/9092	Nsyn
203	21_May_2020	AZ	Guadalupe	19723	g	T	0.0276046	1123	gtt	V	Ttt	F	1	3/45836	1/9092	Nsyn
203	21_May_2020	AZ	Guadalupe	19891	g	T	0.010279	681	gat	D	Tat	Y	1	10/45836	0/9092	Nsyn
203	21_May_2020	AZ	Guadalupe	20011	g	T	0.0167939	655	gta	V	Tta	L	1	0/45836	0/9092	Nsyn
203	21_May_2020	AZ	Guadalupe	20011	g	C	0.0335878	655	gta	V	Cta	L	1	0/45836	0/9092	Nsyn
203	21_May_2020	AZ	Guadalupe	20110	g	C	0.0329567	2124	gga	G	Cga	R	1	0/45836	0/9092	Nsyn
203	21_May_2020	AZ	Guadalupe	20248	g	A	0.0217129	829	gaa	E	Aaa	K	3	0/45836	0/9092	Nsyn
203	21_May_2020	AZ	Guadalupe	20288	a	G	0.862348	494	gaa	E	gGa	G	23	1/45836	0/9092	Nsyn
203	21_May_2020	AZ	Guadalupe	20317	g	C	0.0242261	743	gaa	E	Caa	Q	1	0/45836	0/9092	Nsyn
203	21_May_2020	AZ	Guadalupe	20352	g	T	0.0531208	753	cag	Q	caT	H	2	1/45836	0/9092	Nsyn
203	21_May_2020	AZ	Guadalupe	20390	g	T	0.0267315	823	cgt	R	cTt	L	2	1/45836	0/9092	Nsyn
203	21_May_2020	AZ	Guadalupe	20398	g	A	0.00979192	817	gaa	E	Aaa	K	1	10/45836	1/9092	Nsyn
203	21_May_2020	AZ	Guadalupe	20487	g	T	0.0129032	620	aag	K	aaT	N	2	4/45836	0/9092	Nsyn
203	21_May_2020	AZ	Guadalupe	20518	g	T	0.0113086	619	gat	D	Tat	Y	1	0/45836	0/9092	Nsyn
203	21_May_2020	AZ	Guadalupe	20644	t	C	0.0118577	1012	tac	Y	Cac	H	1	1/45836	0/9092	Nsyn
203	21_May_2020	AZ	Guadalupe	20681	g	C	0.00787402	1905	ggt	G	gCt	A	2	0/45836	0/9092	Nsyn
203	21_May_2020	AZ	Guadalupe	20709	g	C	0.00850611	1881	atg	M	atC	I	1	0/45836	0/9092	Nsyn
203	21_May_2020	AZ	Guadalupe	20947	g	T	0.0372807	912	gat	D	Tat	Y	2	0/45836	0/9092	Nsyn
203	21_May_2020	AZ	Guadalupe	21082	g	A	0.0288925	1246	gaa	E	Aaa	K	3	0/45836	0/9092	Nsyn
203	21_May_2020	AZ	Guadalupe	21119	g	T	0.0144377	1316	tgt	C	tTt	F	1	4/45836	0/9092	Nsyn
203	21_May_2020	AZ	Guadalupe	21142	g	C	0.0206422	1308	gct	A	Cct	P	3	0/45836	0/9092	Nsyn
203	21_May_2020	AZ	Guadalupe	21148	g	T	0.057377	610	gga	G	Tga	*	2	0/45836	0/9092	Nsyn
203	21_May_2020	AZ	Guadalupe	21190	g	T	0.00468855	1493	gct	A	Tct	S	2	0/45836	0/9092	Nsyn
203	21_May_2020	AZ	Guadalupe	21227	g	T	0.0180844	1493	tgg	W	tTg	L	2	0/45836	0/9092	Nsyn
203	21_May_2020	AZ	Guadalupe	21228	g	T	0.0248656	1488	tgg	W	tgT	C	3	0/45836	0/9092	Nsyn
203	21_May_2020	AZ	Guadalupe	21344	t	C	0.0116505	2060	ata	I	aCa	T	3	1/45836	0/9092	Nsyn
203	21_May_2020	AZ	Guadalupe	21351	g	C	0.0165129	2059	tgg	W	tgC	C	1	0/45836	0/9092	Nsyn
203	21_May_2020	AZ	Guadalupe	21353	g	T	0.0131579	2052	agg	R	aTg	M	2	0/45836	0/9092	Nsyn
203	21_May_2020	AZ	Guadalupe	21358	a	G	0.00387222	2066	aca	T	Gca	A	2	0/45836	0/9092	Nsyn
203	21_May_2020	AZ	Guadalupe	21451	g	T	0.0118153	931	ggt	G	Tgt	C	1	0/45836	0/9092	Nsyn
203	21_May_2020	AZ	Guadalupe	21463	g	T	0.00756757	925	gat	D	Tat	Y	2	0/45836	0/9092	Nsyn
203	21_May_2020	AZ	Guadalupe	21538	g	T	0.0231023	606	gtt	V	Ttt	F	1	7/45836	0/9092	Nsyn
203	21_May_2020	AZ	Guadalupe	21746	g	T	0.019305	777	gtt	V	Ttt	F	1	1/45836	0/9092	Nsyn
203	21_May_2020	AZ	Guadalupe	21938	g	T	0.00830368	843	gtt	V	Ttt	F	2	0/45836	0/9092	Nsyn
203	21_May_2020	AZ	Guadalupe	22014	g	T	0.011194	1072	agt	S	aTt	I	4	5/45836	0/9092	Nsyn
203	21_May_2020	AZ	Guadalupe	22028	g	T	0.0168382	1069	gag	E	Tag	*	2	0/45836	0/9092	Nsyn
203	21_May_2020	AZ	Guadalupe	22103	g	T	0.126789	489	gga	G	Tga	*	2	0/45836	0/9092	Nsyn
203	21_May_2020	AZ	Guadalupe	22216	g	T	0.0124585	1204	cag	Q	caT	H	2	0/45836	0/9092	Nsyn
203	21_May_2020	AZ	Guadalupe	22241	g	T	0.00874271	2402	gta	V	Tta	L	1	1/45836	0/9092	Nsyn
203	21_May_2020	AZ	Guadalupe	22249	g	T	0.00788022	2538	ttg	L	ttT	F	1	0/45836	0/9092	Nsyn
203	21_May_2020	AZ	Guadalupe	22256	g	T	0.00944882	2540	ggt	G	Tgt	C	3	3/45836	0/9092	Nsyn
203	21_May_2020	AZ	Guadalupe	22257	g	C	0.00394011	2538	ggt	G	gCt	A	1	0/45836	0/9092	Nsyn
203	21_May_2020	AZ	Guadalupe	22380	g	T	0.0126801	1735	agg	R	aTg	M	3	0/45836	0/9092	Nsyn
203	21_May_2020	AZ	Guadalupe	22430	g	T	0.0292135	445	gac	D	Tac	Y	1	2/45836	0/9092	Nsyn
203	21_May_2020	AZ	Guadalupe	22454	g	A	0.00684262	1023	gaa	E	Aaa	K	1	0/45836	0/9092	Nsyn
203	21_May_2020	AZ	Guadalupe	22592	g	T	0.0197183	355	gcc	A	Tcc	S	1	12/45836	1/9092	Nsyn
203	21_May_2020	AZ	Guadalupe	22644	g	C	0.0076555	1045	tgt	C	tCt	S	2	0/45836	0/9092	Nsyn
203	21_May_2020	AZ	Guadalupe	22841	g	T	0.0218509	778	gat	D	Tat	Y	1	1/45836	0/9092	Nsyn
203	21_May_2020	AZ	Guadalupe	22886	g	C	0.0328559	1187	gat	D	Cat	H	3	0/45836	0/9092	Nsyn
203	21_May_2020	AZ	Guadalupe	22898	g	T	0.00691857	1879	ggt	G	Tgt	C	2	0/45836	0/9092	Nsyn
203	21_May_2020	AZ	Guadalupe	23096	g	C	0.0216126	1203	gta	V	Cta	L	1	0/45836	0/9092	Nsyn
203	21_May_2020	AZ	Guadalupe	23108	g	A	0.00889548	1349	gaa	E	Aaa	K	1	0/45836	0/9092	Nsyn
203	21_May_2020	AZ	Guadalupe	23292	g	T	0.0349063	1547	cgt	R	cTt	L	1	0/45836	0/9092	Nsyn
203	21_May_2020	AZ	Guadalupe	23292	g	C	0.0284421	1547	cgt	R	cCt	P	1	0/45836	0/9092	Nsyn
203	21_May_2020	AZ	Guadalupe	23349	g	T	0.035567	1940	agt	S	aTt	I	3	0/45836	0/9092	Nsyn
203	21_May_2020	AZ	Guadalupe	23401	g	T	0.0160202	1186	cag	Q	caT	H	2	17/45836	0/9092	Nsyn
203	21_May_2020	AZ	Guadalupe	23403	a	G	1	1192	gat	D	gGt	G	52	33496/45836	6667/9092	Nsyn
203	21_May_2020	AZ	Guadalupe	23417	g	T	0.0158598	1198	gaa	E	Taa	*	3	0/45836	0/9092	Nsyn
203	21_May_2020	AZ	Guadalupe	23426	g	T	0.0144068	1180	gtt	V	Ttt	F	2	9/45836	1/9092	Nsyn
203	21_May_2020	AZ	Guadalupe	23501	g	T	0.014531	757	gca	A	Tca	S	1	10/45836	2/9092	Nsyn
203	21_May_2020	AZ	Guadalupe	23593	g	T	0.0141116	1559	cag	Q	caT	H	2	18/45836	4/9092	Nsyn
203	21_May_2020	AZ	Guadalupe	23597	a	G	0.0359666	1557	aat	N	Gat	D	2	0/45836	0/9092	Nsyn
203	21_May_2020	AZ	Guadalupe	23628	g	T	0.00638978	1878	agt	S	aTt	I	2	4/45836	0/9092	Nsyn
203	21_May_2020	AZ	Guadalupe	23663	g	T	0.0165782	1508	gca	A	Tca	S	1	4/45836	0/9092	Nsyn
203	21_May_2020	AZ	Guadalupe	23856	g	T	0.0386064	1062	cgt	R	cTt	L	1	18/45836	0/9092	Nsyn
203	21_May_2020	AZ	Guadalupe	23903	g	T	0.0122783	733	gtt	V	Ttt	F	3	0/45836	0/9092	Nsyn
203	21_May_2020	AZ	Guadalupe	23948	g	T	0.0133869	747	gat	D	Tat	Y	1	2/45836	0/9092	Nsyn
203	21_May_2020	AZ	Guadalupe	24081	g	C	0.0158228	1264	tgc	C	tCc	S	2	0/45836	0/9092	Nsyn
203	21_May_2020	AZ	Guadalupe	24164	g	A	0.00752688	930	gaa	E	Aaa	K	1	1/45836	0/9092	Nsyn
203	21_May_2020	AZ	Guadalupe	24197	g	T	0.0311159	932	gcg	A	Tcg	S	2	106/45836	2/9092	Nsyn
203	21_May_2020	AZ	Guadalupe	24356	g	T	0.00949796	737	ggc	G	Tgc	C	1	1/45836	0/9092	Nsyn
203	21_May_2020	AZ	Guadalupe	24462	g	T	0.00915141	1202	agc	S	aTc	I	2	0/45836	0/9092	Nsyn
203	21_May_2020	AZ	Guadalupe	24474	g	T	0.0336341	1219	ggt	G	gTt	V	1	1/45836	0/9092	Nsyn
203	21_May_2020	AZ	Guadalupe	24506	t	C	0.0187829	1331	tca	S	Cca	P	2	0/45836	0/9092	Nsyn
203	21_May_2020	AZ	Guadalupe	24577	g	T	0.085209	622	cag	Q	caT	H	1	1/45836	0/9092	Nsyn
203	21_May_2020	AZ	Guadalupe	24620	g	T	0.0198582	2115	gct	A	Tct	S	4	8/45836	2/9092	Nsyn
203	21_May_2020	AZ	Guadalupe	24690	g	T	0.0128449	2102	tgt	C	tTt	F	1	0/45836	0/9092	Nsyn
203	21_May_2020	AZ	Guadalupe	24735	a	G	0.0112219	1604	cat	H	cGt	R	1	0/45836	0/9092	Nsyn
203	21_May_2020	AZ	Guadalupe	24780	a	G	0.0138176	2533	aag	K	aGg	R	6	0/45836	0/9092	Nsyn
203	21_May_2020	AZ	Guadalupe	24816	g	A	0.0201794	1784	gga	G	gAa	E	4	2/45836	0/9092	Nsyn
203	21_May_2020	AZ	Guadalupe	24834	g	C	0.0106264	1788	cgt	R	cCt	P	3	0/45836	0/9092	Nsyn
203	21_May_2020	AZ	Guadalupe	25088	g	T	0.0441176	816	gtt	V	Ttt	F	2	33/45836	1/9092	Nsyn
203	21_May_2020	AZ	Guadalupe	25311	g	T	0.0103093	1164	tgt	C	tTt	F	1	7/45836	2/9092	Nsyn
203	21_May_2020	AZ	Guadalupe	25346	g	T	0.01133	2030	gag	E	Tag	*	2	0/45836	0/9092	Nsyn
203	21_May_2020	AZ	Guadalupe	25451	t	C	0.0198113	2120	atc	I	aCc	T	1	0/45836	0/9092	Nsyn
203	21_May_2020	AZ	Guadalupe	25459	g	C	0.0103921	2117	gct	A	Cct	P	1	0/45836	0/9092	Nsyn
203	21_May_2020	AZ	Guadalupe	25459	g	T	0.0217289	2117	gct	A	Tct	S	3	10/45836	6/9092	Nsyn
203	21_May_2020	AZ	Guadalupe	25621	g	T	0.0267452	2206	gtt	V	Ttt	F	2	6/45836	0/9092	Nsyn
203	21_May_2020	AZ	Guadalupe	25690	g	T	0.0265297	2337	ggc	G	Tgc	C	3	19/45836	0/9092	Nsyn
203	21_May_2020	AZ	Guadalupe	25793	g	T	0.0139319	1292	cgt	R	cTt	L	2	7/45836	1/9092	Nsyn
203	21_May_2020	AZ	Guadalupe	25855	g	T	0.0259136	1505	gac	D	Tac	Y	7	30/45836	7/9092	Nsyn
203	21_May_2020	AZ	Guadalupe	26398	g	T	0.0408163	1323	gta	V	Tta	L	1	2/45836	0/9092	Nsyn
203	21_May_2020	AZ	Guadalupe	26556	g	T	0.0150198	1265	gag	E	Tag	*	1	1/45836	1/9092	Nsyn
203	21_May_2020	AZ	Guadalupe	26558	g	C	0.0197316	1267	gag	E	gaC	D	1	0/45836	0/9092	Nsyn
203	21_May_2020	AZ	Guadalupe	26640	g	C	0.00662651	1660	gcc	A	Ccc	P	1	0/45836	0/9092	Nsyn
203	21_May_2020	AZ	Guadalupe	26640	g	T	0.0108434	1660	gcc	A	Tcc	S	2	8/45836	0/9092	Nsyn
203	21_May_2020	AZ	Guadalupe	26654	g	T	0.014997	1667	agg	R	agT	S	5	0/45836	0/9092	Nsyn
203	21_May_2020	AZ	Guadalupe	26727	g	C	0.00613874	1629	gct	A	Cct	P	3	0/45836	0/9092	Nsyn
203	21_May_2020	AZ	Guadalupe	26746	g	C	0.0131363	2436	tgg	W	tCg	S	1	0/45836	0/9092	Nsyn
203	21_May_2020	AZ	Guadalupe	26746	g	T	0.0155993	2436	tgg	W	tTg	L	1	26/45836	1/9092	Nsyn
203	21_May_2020	AZ	Guadalupe	26754	g	T	0.0416495	2425	ggt	G	Tgt	C	2	4/45836	0/9092	Nsyn
203	21_May_2020	AZ	Guadalupe	26763	g	T	0.0107305	2423	gct	A	Tct	S	2	5/45836	1/9092	Nsyn
203	21_May_2020	AZ	Guadalupe	26832	g	A	0.0125149	1678	gcg	A	Acg	T	1	0/45836	0/9092	Nsyn
203	21_May_2020	AZ	Guadalupe	26849	g	T	0.0109025	1651	atg	M	atT	I	4	20/45836	2/9092	Nsyn
203	21_May_2020	AZ	Guadalupe	26886	g	T	0.0161002	1677	gtg	V	Ttg	L	3	0/45836	0/9092	Nsyn
203	21_May_2020	AZ	Guadalupe	26995	g	T	0.0052961	2077	cgc	R	cTc	L	1	1/45836	1/9092	Nsyn
203	21_May_2020	AZ	Guadalupe	27008	g	T	0.018107	1215	aag	K	aaT	N	2	9/45836	0/9092	Nsyn
203	21_May_2020	AZ	Guadalupe	27066	g	T	0.0189202	2167	gga	G	Tga	*	2	0/45836	0/9092	Nsyn
203	21_May_2020	AZ	Guadalupe	27077	g	T	0.0139485	1864	cag	Q	caT	H	2	1/45836	0/9092	Nsyn
203	21_May_2020	AZ	Guadalupe	27102	g	T	0.011236	1869	gct	A	Tct	S	3	0/45836	0/9092	Nsyn
203	21_May_2020	AZ	Guadalupe	27115	g	T	0.0144385	1870	cgc	R	cTc	L	4	0/45836	0/9092	Nsyn
203	21_May_2020	AZ	Guadalupe	27127	g	T	0.0308275	1849	ggc	G	gTc	V	2	0/45836	0/9092	Nsyn
203	21_May_2020	AZ	Guadalupe	27163	g	T	0.0135379	2216	agt	S	aTt	I	2	11/45836	0/9092	Nsyn
203	21_May_2020	AZ	Guadalupe	27214	g	T	0.00930233	1720	gtt	V	Ttt	F	3	9/45836	2/9092	Nsyn
203	21_May_2020	AZ	Guadalupe	27217	g	T	0.0135934	1692	gac	D	Tac	Y	1	5/45836	0/9092	Nsyn
203	21_May_2020	AZ	Guadalupe	27226	g	T	0.0102339	684	gtt	V	Ttt	F	2	1/45836	1/9092	Nsyn
203	21_May_2020	AZ	Guadalupe	27469	g	A	0.0144578	2075	ggt	G	Agt	S	2	0/45836	0/9092	Nsyn
203	21_May_2020	AZ	Guadalupe	27870	g	A	0.00893123	3359	gaa	E	Aaa	K	4	0/45836	0/9092	Nsyn
203	21_May_2020	AZ	Guadalupe	27900	t	C	0.00397614	3521	ttt	F	Ctt	L	1	1/45836	0/9092	Nsyn
203	21_May_2020	AZ	Guadalupe	27936	g	A	0.00669311	4034	gca	A	Aca	T	2	0/45836	0/9092	Nsyn
203	21_May_2020	AZ	Guadalupe	27962	g	T	0.00647733	4014	cag	Q	caT	H	4	3/45836	3/9092	Nsyn
203	21_May_2020	AZ	Guadalupe	27996	g	T	0.00454133	5505	gac	D	Tac	Y	3	4/45836	0/9092	Nsyn
203	21_May_2020	AZ	Guadalupe	28044	g	T	0.00463392	3237	gct	A	Tct	S	3	4/45836	2/9092	Nsyn
203	21_May_2020	AZ	Guadalupe	28048	g	A	0.039548	3186	aga	R	aAa	K	8	0/45836	0/9092	Nsyn
203	21_May_2020	AZ	Guadalupe	28068	g	A	0.00334523	4484	gaa	E	Aaa	K	2	0/45836	0/9092	Nsyn
203	21_May_2020	AZ	Guadalupe	28077	g	T	0.00822448	2067	gtg	V	Ttg	L	2	155/45836	11/9092	Nsyn
203	21_May_2020	AZ	Guadalupe	28085	g	T	0.0122963	3253	gag	E	gaT	D	4	3/45836	1/9092	Nsyn
203	21_May_2020	AZ	Guadalupe	28086	g	C	0.00815217	3312	gct	A	Cct	P	2	0/45836	0/9092	Nsyn
203	21_May_2020	AZ	Guadalupe	28086	g	T	0.00332126	3312	gct	A	Tct	S	7	105/45836	28/9092	Nsyn
203	21_May_2020	AZ	Guadalupe	28123	g	T	0.00599341	3337	ggt	G	gTt	V	2	0/45836	0/9092	Nsyn
203	21_May_2020	AZ	Guadalupe	28195	g	T	0.0126249	1901	cgt	R	cTt	L	1	3/45836	0/9092	Nsyn
203	21_May_2020	AZ	Guadalupe	28209	g	T	0.00829016	1930	gaa	E	Taa	*	3	7/45836	0/9092	Nsyn
203	21_May_2020	AZ	Guadalupe	28221	g	T	0.0135065	1925	gag	E	Tag	*	3	17/45836	2/9092	Nsyn
203	21_May_2020	AZ	Guadalupe	28302	g	T	0.00803751	1493	cga	R	cTa	L	1	0/45836	0/9092	Nsyn
203	21_May_2020	AZ	Guadalupe	28325	g	T	0.0159363	1506	ggt	G	Tgt	C	2	19/45836	17/9092	Nsyn
203	21_May_2020	AZ	Guadalupe	28326	g	C	0.0106525	1502	ggt	G	gCt	A	2	0/45836	0/9092	Nsyn
203	21_May_2020	AZ	Guadalupe	28326	g	T	0.00599201	1502	ggt	G	gTt	V	6	20/45836	1/9092	Nsyn
203	21_May_2020	AZ	Guadalupe	28361	g	T	0.00479288	2921	gga	G	Tga	*	2	0/45836	0/9092	Nsyn
203	21_May_2020	AZ	Guadalupe	28380	g	A	0.00165929	3616	cga	R	cAa	Q	3	3/45836	1/9092	Nsyn
203	21_May_2020	AZ	Guadalupe	28403	g	T	0.00961274	3641	ggt	G	Tgt	C	4	0/45836	0/9092	Nsyn
203	21_May_2020	AZ	Guadalupe	28451	g	C	0.0100111	1798	ggc	G	Cgc	R	1	3/45836	0/9092	Nsyn
203	21_May_2020	AZ	Guadalupe	28460	g	T	0.00614869	1789	gac	D	Tac	Y	1	2/45836	0/9092	Nsyn
203	21_May_2020	AZ	Guadalupe	28484	g	T	0.00298507	3350	ggc	G	Tgc	C	2	0/45836	0/9092	Nsyn
203	21_May_2020	AZ	Guadalupe	28487	g	T	0.00177778	3375	gtt	V	Ttt	F	1	0/45836	0/9092	Nsyn
203	21_May_2020	AZ	Guadalupe	28514	g	T	0.00504152	3372	gat	D	Tat	Y	2	83/45836	1/9092	Nsyn
203	21_May_2020	AZ	Guadalupe	28539	g	T	0.0390226	2742	aga	R	aTa	I	7	7/45836	5/9092	Nsyn
203	21_May_2020	AZ	Guadalupe	28541	g	T	0.0271542	2762	gct	A	Tct	S	3	13/45836	1/9092	Nsyn
203	21_May_2020	AZ	Guadalupe	28613	g	T	0.00513314	3117	gga	G	Tga	*	3	0/45836	0/9092	Nsyn
203	21_May_2020	AZ	Guadalupe	28628	g	T	0.00680658	1763	gct	A	Tct	S	1	43/45836	2/9092	Nsyn
203	21_May_2020	AZ	Guadalupe	28638	c	A	0.894198	1758	ccc	P	cAc	H	28	0/45836	0/9092	Nsyn
203	21_May_2020	AZ	Guadalupe	28643	g	T	0.0105079	1713	ggt	G	Tgt	C	2	0/45836	0/9092	Nsyn
203	21_May_2020	AZ	Guadalupe	28719	g	T	0.0305118	2032	cgc	R	cTc	L	2	0/45836	0/9092	Nsyn
203	21_May_2020	AZ	Guadalupe	28727	g	T	0.0107474	2047	gct	A	Tct	S	2	12/45836	1/9092	Nsyn
203	21_May_2020	AZ	Guadalupe	28782	g	C	0.00394366	1775	ggc	G	gCc	A	1	0/45836	0/9092	Nsyn
203	21_May_2020	AZ	Guadalupe	28793	g	T	0.0215786	1761	gaa	E	Taa	*	7	1/45836	1/9092	Nsyn
203	21_May_2020	AZ	Guadalupe	28812	g	T	0.010118	1779	agt	S	aTt	I	3	36/45836	18/9092	Nsyn
203	21_May_2020	AZ	Guadalupe	28817	g	T	0.00851789	1761	gcc	A	Tcc	S	4	8/45836	0/9092	Nsyn
203	21_May_2020	AZ	Guadalupe	28851	g	T	0.0326721	1714	agt	S	aTt	I	5	484/45836	7/9092	Nsyn
203	21_May_2020	AZ	Guadalupe	28916	g	T	0.0147059	1020	ggt	G	Tgt	C	1	1/45836	1/9092	Nsyn
203	21_May_2020	AZ	Guadalupe	29004	a	G	0.0359508	2114	caa	Q	cGa	R	2	1/45836	0/9092	Nsyn
203	21_May_2020	AZ	Guadalupe	29077	c	A	0.003708	4315	tac	Y	taA	*	1	0/45836	0/9092	Nsyn
203	21_May_2020	AZ	Guadalupe	29100	g	T	0.00526143	3041	aga	R	aTa	I	2	6/45836	0/9092	Nsyn
203	21_May_2020	AZ	Guadalupe	29141	g	A	0.0109244	2380	gaa	E	Aaa	K	1	0/45836	0/9092	Nsyn
203	21_May_2020	AZ	Guadalupe	29187	c	T	0.0168176	1546	gca	A	gTa	V	5	1/45836	0/9092	Nsyn
203	21_May_2020	AZ	Guadalupe	29202	g	T	0.00913043	2300	agc	S	aTc	I	2	1/45836	0/9092	Nsyn
203	21_May_2020	AZ	Guadalupe	29271	a	T	0.00530504	1508	tac	Y	tTc	F	1	0/45836	0/9092	Nsyn
203	21_May_2020	AZ	Guadalupe	29315	g	T	0.0183661	1579	gat	D	Tat	Y	2	12/45836	2/9092	Nsyn
203	21_May_2020	AZ	Guadalupe	29321	g	T	0.0315833	2438	gtc	V	Ttc	F	3	2/45836	0/9092	Nsyn
203	21_May_2020	AZ	Guadalupe	29367	c	T	0.00869565	2415	cca	P	cTa	L	2	5/45836	4/9092	Nsyn
203	21_May_2020	AZ	Guadalupe	29372	g	T	0.0118765	1263	gag	E	Tag	*	1	1/45836	1/9092	Nsyn
203	21_May_2020	AZ	Guadalupe	29395	g	T	0.0150119	2931	aag	K	aaT	N	2	4/45836	0/9092	Nsyn
203	21_May_2020	AZ	Guadalupe	29396	a	G	0.00957592	2924	aag	K	Gag	E	1	8/45836	0/9092	Nsyn
203	21_May_2020	AZ	Guadalupe	29429	c	T	0.0042523	2822	cag	Q	Tag	*	1	0/45836	0/9092	Nsyn
203	21_May_2020	AZ	Guadalupe	29440	g	T	0.00533428	2812	cag	Q	caT	H	1	10/45836	1/9092	Nsyn
203	21_May_2020	AZ	Guadalupe	29462	g	T	0.0120226	2828	gct	A	Tct	S	1	3/45836	2/9092	Nsyn
203	21_May_2020	AZ	Guadalupe	29494	g	C	0.0106545	1971	ttg	L	ttC	F	2	0/45836	0/9092	Nsyn
203	21_May_2020	AZ	Guadalupe	29568	t	C	0.0276779	2782	ata	I	aCa	T	1	4/45836	0/9092	Nsyn
203	21_May_2020	AZ	Guadalupe	29616	g	A	0.022869	1443	aga	R	aAa	K	1	1/45836	1/9092	Nsyn
203	21_May_2020	AZ	Guadalupe	241	c	T	1	1316	NA	NA	NA	NA	52	32953/45836	6528/9092	Syn
203	21_May_2020	AZ	Guadalupe	283	t	C	0.0112457	2312	cct	P	ccC	P	2	2/45836	2/9092	Syn
203	21_May_2020	AZ	Guadalupe	295	g	A	0.00618047	1618	gag	E	gaA	E	2	1/45836	0/9092	Syn
203	21_May_2020	AZ	Guadalupe	370	g	T	0.0102669	1948	gtg	V	gtT	V	2	5/45836	1/9092	Syn
203	21_May_2020	AZ	Guadalupe	736	t	C	0.0044027	3407	ttt	F	ttC	F	2	1/45836	0/9092	Syn
203	21_May_2020	AZ	Guadalupe	925	c	T	0.00316756	3157	gac	D	gaT	D	4	2/45836	0/9092	Syn
203	21_May_2020	AZ	Guadalupe	970	g	A	0.00607287	2470	gag	E	gaA	E	1	13/45836	0/9092	Syn
203	21_May_2020	AZ	Guadalupe	1444	g	A	0.0479452	730	ttg	L	ttA	L	6	0/45836	0/9092	Syn
203	21_May_2020	AZ	Guadalupe	1495	g	T	0.0208333	1296	gtg	V	gtT	V	3	3/45836	1/9092	Syn
203	21_May_2020	AZ	Guadalupe	2200	t	C	0.00488334	1843	ggt	G	ggC	G	1	1/45836	0/9092	Syn
203	21_May_2020	AZ	Guadalupe	2455	c	T	0.0163488	734	ctc	L	ctT	L	1	24/45836	3/9092	Syn
203	21_May_2020	AZ	Guadalupe	2461	t	C	0.010929	732	cct	P	ccC	P	2	2/45836	0/9092	Syn
203	21_May_2020	AZ	Guadalupe	3037	c	T	1	466	ttc	F	ttT	F	49	33404/45836	6645/9092	Syn
203	21_May_2020	AZ	Guadalupe	3397	c	T	0.016129	806	gac	D	gaT	D	1	3/45836	1/9092	Syn
203	21_May_2020	AZ	Guadalupe	3592	t	C	0.0822873	717	aat	N	aaC	N	3	0/45836	0/9092	Syn
203	21_May_2020	AZ	Guadalupe	4204	a	T	0.0355762	1293	cta	L	ctT	L	2	0/45836	0/9092	Syn
203	21_May_2020	AZ	Guadalupe	4255	g	T	0.0369357	731	ccg	P	ccT	P	1	124/45836	4/9092	Syn
203	21_May_2020	AZ	Guadalupe	4444	g	C	0.0180542	997	gtg	V	gtC	V	1	0/45836	0/9092	Syn
203	21_May_2020	AZ	Guadalupe	4510	g	C	0.027417	693	gtg	V	gtC	V	1	1/45836	1/9092	Syn
203	21_May_2020	AZ	Guadalupe	4720	g	T	0.00648088	1543	gcg	A	gcT	A	1	16/45836	0/9092	Syn
203	21_May_2020	AZ	Guadalupe	4891	c	T	0.0793651	126	acc	T	acT	T	1	12/45836	1/9092	Syn
203	21_May_2020	AZ	Guadalupe	4921	c	T	0.00996377	1104	acc	T	acT	T	2	1/45836	0/9092	Syn
203	21_May_2020	AZ	Guadalupe	5311	a	G	0.0205882	1360	aca	T	acG	T	1	0/45836	0/9092	Syn
203	21_May_2020	AZ	Guadalupe	6844	t	C	0.021146	1466	tct	S	tcC	S	1	9/45836	1/9092	Syn
203	21_May_2020	AZ	Guadalupe	7108	c	T	0.0168589	1127	tac	Y	taT	Y	2	0/45836	0/9092	Syn
203	21_May_2020	AZ	Guadalupe	7486	a	G	0.010425	1247	tca	S	tcG	S	2	0/45836	0/9092	Syn
203	21_May_2020	AZ	Guadalupe	8650	c	T	0.0126019	1349	gtc	V	gtT	V	1	2/45836	0/9092	Syn
203	21_May_2020	AZ	Guadalupe	8854	t	G	0.00888099	1126	ggt	G	ggG	G	1	3/45836	0/9092	Syn
203	21_May_2020	AZ	Guadalupe	9343	a	G	0.0077951	1796	tta	L	ttG	L	1	0/45836	0/9092	Syn
203	21_May_2020	AZ	Guadalupe	9475	t	C	0.0121667	3863	gct	A	gcC	A	3	0/45836	0/9092	Syn
203	21_May_2020	AZ	Guadalupe	9502	c	T	0.00311958	2885	gcc	A	gcT	A	18	1/45836	1/9092	Syn
203	21_May_2020	AZ	Guadalupe	9802	g	T	0.019005	1789	gcg	A	gcT	A	1	7/45836	0/9092	Syn
203	21_May_2020	AZ	Guadalupe	10522	t	C	0.00635386	2046	tgt	C	tgC	C	1	1/45836	0/9092	Syn
203	21_May_2020	AZ	Guadalupe	10870	g	C	0.00660502	1514	ctg	L	ctC	L	2	0/45836	0/9092	Syn
203	21_May_2020	AZ	Guadalupe	10933	t	C	0.0126109	2141	cct	P	ccC	P	4	1/45836	0/9092	Syn
203	21_May_2020	AZ	Guadalupe	11731	t	C	0.00540216	1666	tat	Y	taC	Y	1	1/45836	0/9092	Syn
203	21_May_2020	AZ	Guadalupe	12133	t	C	0.0116402	945	gct	A	gcC	A	2	0/45836	0/9092	Syn
203	21_May_2020	AZ	Guadalupe	12517	t	C	0.0138408	2601	tgt	C	tgC	C	1	0/45836	0/9092	Syn
203	21_May_2020	AZ	Guadalupe	12853	c	T	0.0149378	1205	ttc	F	ttT	F	1	0/45836	0/9092	Syn
203	21_May_2020	AZ	Guadalupe	13129	a	G	0.00322928	1858	gga	G	ggG	G	2	0/45836	0/9092	Syn
203	21_May_2020	AZ	Guadalupe	13956	a	G	0.0121145	908	tta	L	ttG	L	2	1/45836	0/9092	Syn
203	21_May_2020	AZ	Guadalupe	14196	t	G	0.0153341	913	act	T	acG	T	1	0/45836	0/9092	Syn
203	21_May_2020	AZ	Guadalupe	14301	t	C	0.00611247	1636	ttt	F	ttC	F	2	0/45836	0/9092	Syn
203	21_May_2020	AZ	Guadalupe	14364	g	C	0.0213178	1032	ctg	L	ctC	L	1	0/45836	0/9092	Syn
203	21_May_2020	AZ	Guadalupe	14868	t	C	0.00532481	1878	gtt	V	gtC	V	1	2/45836	0/9092	Syn
203	21_May_2020	AZ	Guadalupe	15732	g	T	0.0109718	638	gtg	V	gtT	V	1	6/45836	2/9092	Syn
203	21_May_2020	AZ	Guadalupe	16647	g	T	0.0222447	989	acg	T	acT	T	1	19/45836	3/9092	Syn
203	21_May_2020	AZ	Guadalupe	16707	g	T	0.0166667	1020	gtg	V	gtT	V	2	1/45836	1/9092	Syn
203	21_May_2020	AZ	Guadalupe	16776	t	C	0.0252685	1583	tat	Y	taC	Y	2	0/45836	0/9092	Syn
203	21_May_2020	AZ	Guadalupe	17280	g	A	0.010745	1396	gtg	V	gtA	V	1	0/45836	0/9092	Syn
203	21_May_2020	AZ	Guadalupe	17550	c	T	0.110879	1434	ctc	L	ctT	L	7	14/45836	6/9092	Syn
203	21_May_2020	AZ	Guadalupe	17679	g	T	0.0114679	1308	acg	T	acT	T	2	12/45836	2/9092	Syn
203	21_May_2020	AZ	Guadalupe	17790	g	A	0.00517688	2318	cag	Q	caA	Q	1	0/45836	0/9092	Syn
203	21_May_2020	AZ	Guadalupe	17943	a	G	0.00894454	1677	aaa	K	aaG	K	1	0/45836	0/9092	Syn
203	21_May_2020	AZ	Guadalupe	18216	t	G	0.00352319	1703	ggt	G	ggG	G	3	0/45836	0/9092	Syn
203	21_May_2020	AZ	Guadalupe	18453	t	A	0.0190779	1258	gct	A	gcA	A	2	0/45836	0/9092	Syn
203	21_May_2020	AZ	Guadalupe	18756	g	T	0.0133495	824	ccg	P	ccT	P	3	24/45836	2/9092	Syn
203	21_May_2020	AZ	Guadalupe	18858	t	C	0.0156794	1722	gat	D	gaC	D	1	5/45836	0/9092	Syn
203	21_May_2020	AZ	Guadalupe	19983	c	T	0.0239562	1461	gtc	V	gtT	V	7	25/45836	1/9092	Syn
203	21_May_2020	AZ	Guadalupe	21102	t	G	0.006886	1307	ggt	G	ggG	G	1	0/45836	0/9092	Syn
203	21_May_2020	AZ	Guadalupe	21150	a	T	0.0240385	624	gga	G	ggT	G	1	1/45836	0/9092	Syn
203	21_May_2020	AZ	Guadalupe	21721	c	T	0.818299	776	gac	D	gaT	D	25	11/45836	6/9092	Syn
203	21_May_2020	AZ	Guadalupe	21736	c	T	0.0128535	778	ttc	F	ttT	F	1	8/45836	1/9092	Syn
203	21_May_2020	AZ	Guadalupe	22708	g	T	0.0102775	973	gtg	V	gtT	V	1	17/45836	2/9092	Syn
203	21_May_2020	AZ	Guadalupe	24358	c	A	0.0177112	734	ggc	G	ggA	G	1	3/45836	0/9092	Syn
203	21_May_2020	AZ	Guadalupe	24535	g	T	0.0180859	1327	gtg	V	gtT	V	2	14/45836	1/9092	Syn
203	21_May_2020	AZ	Guadalupe	24985	g	A	0.0487805	738	ttg	L	ttA	L	1	0/45836	0/9092	Syn
203	21_May_2020	AZ	Guadalupe	25533	t	C	0.00742312	1886	att	I	atC	I	1	0/45836	0/9092	Syn
203	21_May_2020	AZ	Guadalupe	25854	c	T	0.00448718	1560	tac	Y	taT	Y	1	8/45836	1/9092	Syn
203	21_May_2020	AZ	Guadalupe	26256	c	T	0.184492	1870	ttc	F	ttT	F	5	47/45836	23/9092	Syn
203	21_May_2020	AZ	Guadalupe	26391	g	A	0.0293675	1328	gtg	V	gtA	V	1	0/45836	0/9092	Syn
203	21_May_2020	AZ	Guadalupe	26894	c	T	0.840445	1078	ctc	L	ctT	L	24	11/45836	0/9092	Syn
203	21_May_2020	AZ	Guadalupe	27014	g	T	0.00910596	1208	ctg	L	ctT	L	1	5/45836	0/9092	Syn
203	21_May_2020	AZ	Guadalupe	27029	t	C	0.00666112	1201	act	T	acC	T	1	0/45836	0/9092	Syn
203	21_May_2020	AZ	Guadalupe	27047	g	C	0.0102302	1173	acg	T	acC	T	1	1/45836	0/9092	Syn
203	21_May_2020	AZ	Guadalupe	27059	c	T	0.0087598	2169	tac	Y	taT	Y	1	36/45836	3/9092	Syn
203	21_May_2020	AZ	Guadalupe	27519	c	A	0.0268382	2720	ggc	G	ggA	G	1	1/45836	0/9092	Syn
203	21_May_2020	AZ	Guadalupe	27609	a	G	0.00606729	1813	aaa	K	aaG	K	1	1/45836	0/9092	Syn
203	21_May_2020	AZ	Guadalupe	27791	c	T	0.0159929	2251	tgc	C	tgT	C	1	1/45836	0/9092	Syn
203	21_May_2020	AZ	Guadalupe	28055	a	G	0.0200984	2438	tca	S	tcG	S	1	1/45836	0/9092	Syn
203	21_May_2020	AZ	Guadalupe	28136	t	C	0.0140592	3343	gtt	V	gtC	V	2	0/45836	0/9092	Syn
203	21_May_2020	AZ	Guadalupe	28396	g	C	0.0112139	3567	cgg	R	cgC	R	4	0/45836	0/9092	Syn
203	21_May_2020	AZ	Guadalupe	28483	a	G	0.003564	3367	caa	Q	caG	Q	1	2/45836	1/9092	Syn
203	21_May_2020	AZ	Guadalupe	28486	c	T	0.00474777	3370	ggc	G	ggT	G	2	0/45836	0/9092	Syn
203	21_May_2020	AZ	Guadalupe	28495	t	C	0.00236967	3376	att	I	atC	I	2	0/45836	0/9092	Syn
203	21_May_2020	AZ	Guadalupe	28579	a	G	0.00192123	3123	aaa	K	aaG	K	2	0/45836	0/9092	Syn
203	21_May_2020	AZ	Guadalupe	28957	c	T	0.152229	2378	aac	N	aaT	N	4	17/45836	3/9092	Syn
203	21_May_2020	AZ	Guadalupe	28966	g	A	0.0105574	2368	gag	E	gaA	E	1	3/45836	0/9092	Syn
203	21_May_2020	AZ	Guadalupe	29089	a	G	0.00263852	3032	caa	Q	caG	Q	1	3/45836	0/9092	Syn
203	21_May_2020	AZ	Guadalupe	29227	g	T	0.0404585	1483	tcg	S	tcT	S	2	9/45836	0/9092	Syn
203	21_May_2020	AZ	Guadalupe	29260	g	C	0.0386667	1500	acg	T	acC	T	1	1/45836	0/9092	Syn
203	21_May_2020	AZ	Guadalupe	29383	g	A	0.0297806	1276	aag	K	aaA	K	2	1/45836	1/9092	Syn
203	21_May_2020	AZ	Guadalupe	29392	g	A	0.00443383	2932	aag	K	aaA	K	1	0/45836	0/9092	Syn
203	21_May_2020	AZ	Guadalupe	29398	g	A	0.00423729	1652	aag	K	aaA	K	1	0/45836	0/9092	Syn
203	21_May_2020	AZ	Guadalupe	29449	g	C	0.00534188	2808	gtg	V	gtC	V	3	0/45836	0/9092	Syn
203	21_May_2020	AZ	Guadalupe	29449	g	T	0.0235043	2808	gtg	V	gtT	V	5	32/45836	11/9092	Syn
203	21_May_2020	AZ	Guadalupe	29482	c	T	0.00489996	2449	ttc	F	ttT	F	1	5/45836	0/9092	Syn
203	21_May_2020	AZ	Guadalupe	29541	c	T	0.0180361	1996	NA	NA	NA	NA	1	26/45836	3/9092	Syn
203	21_May_2020	AZ	Guadalupe	29557	g	T	0.0153748	1561	NA	NA	NA	NA	2	13/45836	8/9092	Syn
203	21_May_2020	AZ	Guadalupe	29581	t	C	0.0293132	1194	gct	A	gcC	A	5	1/45836	0/9092	Syn
203	21_May_2020	AZ	Guadalupe	29668	c	T	0.0722222	1440	ctc	L	ctT	L	3	26/45836	24/9092	Syn
203	21_May_2020	AZ	Guadalupe	29715	g	T	0.00966184	1449	NA	NA	NA	NA	1	0/45836	0/9092	Syn
203	21_May_2020	AZ	Guadalupe	29736	g	T	0.0621075	1433	NA	NA	NA	NA	5	27/45836	2/9092	Syn
203	21_May_2020	AZ	Guadalupe	29736	g	C	0.0327983	1433	NA	NA	NA	NA	3	3/45836	0/9092	Syn
227	26_May_2020	AZ	Guadalupe	1986	c	T	0.00894632	1006	tca	S	tTa	L	1	0/45836	0/9092	Nsyn
227	26_May_2020	AZ	Guadalupe	2034	t	C	0.00819672	1342	ttg	L	tCg	S	1	0/45836	0/9092	Nsyn
227	26_May_2020	AZ	Guadalupe	2249	g	T	0.010582	1134	gga	G	Tga	*	1	0/45836	0/9092	Nsyn
227	26_May_2020	AZ	Guadalupe	2328	t	C	0.0100883	793	ttg	L	tCg	S	1	0/45836	0/9092	Nsyn
227	26_May_2020	AZ	Guadalupe	2336	g	T	0.0267857	784	gac	D	Tac	Y	1	0/45836	0/9092	Nsyn
227	26_May_2020	AZ	Guadalupe	2697	a	G	0.0135659	516	aat	N	aGt	S	1	0/45836	0/9092	Nsyn
227	26_May_2020	AZ	Guadalupe	3521	g	A	0.024	375	gaa	E	Aaa	K	1	0/45836	0/9092	Nsyn
227	26_May_2020	AZ	Guadalupe	5231	t	C	0.0258398	387	tgg	W	Cgg	R	1	0/45836	0/9092	Nsyn
227	26_May_2020	AZ	Guadalupe	5475	a	G	0.0290621	757	caa	Q	cGa	R	1	0/45836	0/9092	Nsyn
227	26_May_2020	AZ	Guadalupe	5757	a	G	0.0205128	390	tac	Y	tGc	C	1	0/45836	0/9092	Nsyn
227	26_May_2020	AZ	Guadalupe	6416	g	T	0.0119048	504	gta	V	Tta	L	1	0/45836	0/9092	Nsyn
227	26_May_2020	AZ	Guadalupe	6839	g	C	0.0277778	324	gca	A	Cca	P	1	0/45836	0/9092	Nsyn
227	26_May_2020	AZ	Guadalupe	7484	t	C	0.0149051	738	tca	S	Cca	P	1	0/45836	0/9092	Nsyn
227	26_May_2020	AZ	Guadalupe	9957	g	C	0.0233813	1112	tgt	C	tCt	S	1	0/45836	0/9092	Nsyn
227	26_May_2020	AZ	Guadalupe	11501	g	A	0.0184995	973	ggt	G	Agt	S	1	0/45836	0/9092	Nsyn
227	26_May_2020	AZ	Guadalupe	12962	g	T	0.0084507	710	gga	G	Tga	*	1	0/45836	0/9092	Nsyn
227	26_May_2020	AZ	Guadalupe	13251	a	G	0.00936037	641	tac	Y	tGc	C	1	0/45836	0/9092	Nsyn
227	26_May_2020	AZ	Guadalupe	15208	g	T	0.0120482	996	gga	G	Tga	*	1	0/45836	0/9092	Nsyn
227	26_May_2020	AZ	Guadalupe	15339	g	T	0.0455172	725	atg	M	atT	I	1	0/45836	0/9092	Nsyn
227	26_May_2020	AZ	Guadalupe	15601	c	T	0.0878136	558	cgc	R	Tgc	C	1	0/45836	0/9092	Nsyn
227	26_May_2020	AZ	Guadalupe	16340	t	G	0.032967	364	ata	I	aGa	R	1	0/45836	0/9092	Nsyn
227	26_May_2020	AZ	Guadalupe	18197	g	A	0.0732265	437	aga	R	aAa	K	1	0/45836	0/9092	Nsyn
227	26_May_2020	AZ	Guadalupe	19212	a	T	0.0432277	347	aga	R	agT	S	1	0/45836	0/9092	Nsyn
227	26_May_2020	AZ	Guadalupe	19520	a	T	0.0189573	633	tat	Y	tTt	F	1	0/45836	0/9092	Nsyn
227	26_May_2020	AZ	Guadalupe	20873	c	T	0.0337079	356	gct	A	gTt	V	1	0/45836	0/9092	Nsyn
227	26_May_2020	AZ	Guadalupe	23186	a	G	0.014876	605	aac	N	Gac	D	1	0/45836	0/9092	Nsyn
227	26_May_2020	AZ	Guadalupe	24858	g	C	0.0777385	283	ggc	G	gCc	A	1	0/45836	0/9092	Nsyn
227	26_May_2020	AZ	Guadalupe	24919	c	G	0.0651042	384	aac	N	aaG	K	1	0/45836	0/9092	Nsyn
227	26_May_2020	AZ	Guadalupe	25241	a	T	0.0966543	538	ata	I	Tta	L	1	0/45836	0/9092	Nsyn
227	26_May_2020	AZ	Guadalupe	26245	a	T	0.00859951	814	atg	M	Ttg	L	1	0/45836	0/9092	Nsyn
227	26_May_2020	AZ	Guadalupe	26634	g	A	0.0972222	360	gcc	A	Acc	T	1	0/45836	0/9092	Nsyn
227	26_May_2020	AZ	Guadalupe	26664	a	G	0.028	500	ata	I	Gta	V	1	0/45836	0/9092	Nsyn
227	26_May_2020	AZ	Guadalupe	27837	t	C	0.0122399	817	ttt	F	Ctt	L	1	0/45836	0/9092	Nsyn
227	26_May_2020	AZ	Guadalupe	27930	g	T	0.00800915	874	gta	V	Tta	L	1	0/45836	0/9092	Nsyn
227	26_May_2020	AZ	Guadalupe	28002	t	C	0.0091954	870	tgt	C	Cgt	R	1	0/45836	0/9092	Nsyn
227	26_May_2020	AZ	Guadalupe	29064	c	T	0.00589971	1356	gcc	A	gTc	V	1	0/45836	0/9092	Nsyn
227	26_May_2020	AZ	Guadalupe	9316	t	G	0.0137615	872	gtt	V	gtG	V	1	0/45836	0/9092	Syn
227	26_May_2020	AZ	Guadalupe	13174	t	C	0.0113314	1412	ggt	G	ggC	G	1	0/45836	0/9092	Syn
227	26_May_2020	AZ	Guadalupe	16782	t	C	0.0250836	598	ttt	F	ttC	F	1	0/45836	0/9092	Syn
227	26_May_2020	AZ	Guadalupe	17967	t	C	0.0300958	731	tct	S	tcC	S	1	0/45836	0/9092	Syn
227	26_May_2020	AZ	Guadalupe	27089	t	C	0.0125261	479	ggt	G	ggC	G	1	0/45836	0/9092	Syn
227	26_May_2020	AZ	Guadalupe	28654	a	G	0.0173116	982	aaa	K	aaG	K	1	0/45836	0/9092	Syn
227	26_May_2020	AZ	Guadalupe	368	g	T	0.014881	1008	gtg	V	Ttg	L	4	3/45836	0/9092	Nsyn
227	26_May_2020	AZ	Guadalupe	555	a	G	0.00750853	1465	tac	Y	tGc	C	2	0/45836	0/9092	Nsyn
227	26_May_2020	AZ	Guadalupe	680	g	T	0.0144144	555	gat	D	Tat	Y	1	14/45836	0/9092	Nsyn
227	26_May_2020	AZ	Guadalupe	728	g	A	0.0160619	1681	gaa	E	Aaa	K	1	0/45836	0/9092	Nsyn
227	26_May_2020	AZ	Guadalupe	945	g	A	0.0133333	975	ggt	G	gAt	D	1	0/45836	0/9092	Nsyn
227	26_May_2020	AZ	Guadalupe	1440	g	T	0.0243056	576	ggc	G	gTc	V	1	0/45836	0/9092	Nsyn
227	26_May_2020	AZ	Guadalupe	1466	g	T	0.0317726	598	ggt	G	Tgt	C	1	1/45836	1/9092	Nsyn
227	26_May_2020	AZ	Guadalupe	1899	g	T	0.015625	640	cga	R	cTa	L	2	1/45836	0/9092	Nsyn
227	26_May_2020	AZ	Guadalupe	2098	g	T	0.0177778	900	cag	Q	caT	H	3	0/45836	0/9092	Nsyn
227	26_May_2020	AZ	Guadalupe	2267	g	A	0.0267442	860	gca	A	Aca	T	1	1/45836	0/9092	Nsyn
227	26_May_2020	AZ	Guadalupe	2495	g	T	0.0242131	413	gga	G	Tga	*	2	0/45836	0/9092	Nsyn
227	26_May_2020	AZ	Guadalupe	2507	c	T	0.0240385	416	ccc	P	Tcc	S	1	10/45836	0/9092	Nsyn
227	26_May_2020	AZ	Guadalupe	2732	g	C	0.0347222	576	gtt	V	Ctt	L	1	1/45836	0/9092	Nsyn
227	26_May_2020	AZ	Guadalupe	3025	g	T	0.0249267	682	atg	M	atT	I	1	1/45836	0/9092	Nsyn
227	26_May_2020	AZ	Guadalupe	3039	a	G	0.0243243	370	tac	Y	tGc	C	1	4/45836	0/9092	Nsyn
227	26_May_2020	AZ	Guadalupe	3045	c	T	0.0187668	373	cca	P	cTa	L	1	23/45836	16/9092	Nsyn
227	26_May_2020	AZ	Guadalupe	4047	g	A	0.0267559	299	ggc	G	gAc	D	1	1/45836	0/9092	Nsyn
227	26_May_2020	AZ	Guadalupe	5120	t	A	0.0222841	359	tat	Y	Aat	N	2	6/45836	6/9092	Nsyn
227	26_May_2020	AZ	Guadalupe	5463	g	T	0.010355	676	agt	S	aTt	I	2	2/45836	0/9092	Nsyn
227	26_May_2020	AZ	Guadalupe	5523	a	G	0.0330097	515	aaa	K	aGa	R	22	0/45836	0/9092	Nsyn
227	26_May_2020	AZ	Guadalupe	5849	c	T	0.02457	407	cct	P	Tct	S	2	11/45836	1/9092	Nsyn
227	26_May_2020	AZ	Guadalupe	6543	c	T	0.550265	189	aca	T	aTa	I	14	16/45836	2/9092	Nsyn
227	26_May_2020	AZ	Guadalupe	7118	t	C	0.0470588	340	tct	S	Cct	P	2	0/45836	0/9092	Nsyn
227	26_May_2020	AZ	Guadalupe	7615	g	A	0.0247678	646	tgg	W	tgA	*	3	0/45836	0/9092	Nsyn
227	26_May_2020	AZ	Guadalupe	7743	g	T	0.114078	412	agt	S	aTt	I	3	3/45836	1/9092	Nsyn
227	26_May_2020	AZ	Guadalupe	7756	g	T	0.484461	547	aag	K	aaT	N	12	8/45836	5/9092	Nsyn
227	26_May_2020	AZ	Guadalupe	8084	g	A	0.0599455	367	gaa	E	Aaa	K	4	0/45836	0/9092	Nsyn
227	26_May_2020	AZ	Guadalupe	8123	c	T	0.0777385	283	ctt	L	Ttt	F	2	3/45836	1/9092	Nsyn
227	26_May_2020	AZ	Guadalupe	8236	g	T	0.634349	361	ttg	L	ttT	F	13	0/45836	0/9092	Nsyn
227	26_May_2020	AZ	Guadalupe	8853	g	T	0.0311526	321	ggt	G	gTt	V	5	0/45836	0/9092	Nsyn
227	26_May_2020	AZ	Guadalupe	9036	a	G	0.013986	572	gat	D	gGt	G	1	0/45836	0/9092	Nsyn
227	26_May_2020	AZ	Guadalupe	9204	a	G	0.0131579	760	gat	D	gGt	G	1	4/45836	1/9092	Nsyn
227	26_May_2020	AZ	Guadalupe	9251	g	T	0.0317003	694	gtt	V	Ttt	F	1	0/45836	0/9092	Nsyn
227	26_May_2020	AZ	Guadalupe	9300	g	A	0.0259459	925	aga	R	aAa	K	1	0/45836	0/9092	Nsyn
227	26_May_2020	AZ	Guadalupe	9425	g	A	0.0132013	606	gct	A	Act	T	3	0/45836	0/9092	Nsyn
227	26_May_2020	AZ	Guadalupe	10796	g	T	0.0171674	466	gac	D	Tac	Y	2	0/45836	0/9092	Nsyn
227	26_May_2020	AZ	Guadalupe	11112	t	C	0.0162338	616	atg	M	aCg	T	1	1/45836	1/9092	Nsyn
227	26_May_2020	AZ	Guadalupe	12067	g	T	0.0360577	416	atg	M	atT	I	9	9/45836	0/9092	Nsyn
227	26_May_2020	AZ	Guadalupe	12137	g	T	0.0393701	508	gct	A	Tct	S	2	0/45836	0/9092	Nsyn
227	26_May_2020	AZ	Guadalupe	12323	g	T	0.015528	966	gac	D	Tac	Y	2	0/45836	0/9092	Nsyn
227	26_May_2020	AZ	Guadalupe	12482	g	A	0.0106724	937	gtc	V	Atc	I	1	3/45836	0/9092	Nsyn
227	26_May_2020	AZ	Guadalupe	12503	t	C	0.00892857	896	tat	Y	Cat	H	2	1/45836	0/9092	Nsyn
227	26_May_2020	AZ	Guadalupe	13043	g	T	0.0147992	473	gtg	V	Ttg	L	3	0/45836	0/9092	Nsyn
227	26_May_2020	AZ	Guadalupe	13308	a	G	0.00802568	1246	aag	K	aGg	R	1	3/45836	0/9092	Nsyn
227	26_May_2020	AZ	Guadalupe	13350	g	T	0.00988875	809	ggt	G	gTt	V	2	0/45836	0/9092	Nsyn
227	26_May_2020	AZ	Guadalupe	13911	c	A	0.183064	803	ttc	F	ttA	L	10	0/45836	0/9092	Nsyn
227	26_May_2020	AZ	Guadalupe	13993	g	T	0.0502283	219	gct	A	Tct	S	1	6/45836	1/9092	Nsyn
227	26_May_2020	AZ	Guadalupe	14229	g	T	0.153722	618	aag	K	aaT	N	5	1/45836	1/9092	Nsyn
227	26_May_2020	AZ	Guadalupe	14408	c	T	0.963636	275	cct	P	cTt	L	51	33433/45836	6668/9092	Nsyn
227	26_May_2020	AZ	Guadalupe	14419	g	T	0.0257353	272	gga	G	Tga	*	1	1/45836	0/9092	Nsyn
227	26_May_2020	AZ	Guadalupe	14854	g	T	0.02375	800	gta	V	Tta	L	1	3/45836	1/9092	Nsyn
227	26_May_2020	AZ	Guadalupe	15103	c	T	0.0176678	566	cgc	R	Tgc	C	2	0/45836	0/9092	Nsyn
227	26_May_2020	AZ	Guadalupe	15406	g	T	0.259155	710	gct	A	Tct	S	11	6/45836	0/9092	Nsyn
227	26_May_2020	AZ	Guadalupe	15451	g	T	0.00835655	718	ggt	G	Tgt	C	1	2/45836	0/9092	Nsyn
227	26_May_2020	AZ	Guadalupe	15836	g	T	0.0319018	815	tgt	C	tTt	F	4	0/45836	0/9092	Nsyn
227	26_May_2020	AZ	Guadalupe	16141	g	C	0.0118064	847	gac	D	Cac	H	2	0/45836	0/9092	Nsyn
227	26_May_2020	AZ	Guadalupe	16141	g	T	0.0153483	847	gac	D	Tac	Y	3	2/45836	0/9092	Nsyn
227	26_May_2020	AZ	Guadalupe	16314	t	A	0.0781609	435	tgt	C	tgA	*	3	0/45836	0/9092	Nsyn
227	26_May_2020	AZ	Guadalupe	16628	a	G	0.0237288	295	aag	K	aGg	R	1	1/45836	1/9092	Nsyn
227	26_May_2020	AZ	Guadalupe	17058	g	T	0.0155317	837	atg	M	atT	I	5	3/45836	1/9092	Nsyn
227	26_May_2020	AZ	Guadalupe	17338	g	T	0.013289	602	gca	A	Tca	S	3	15/45836	1/9092	Nsyn
227	26_May_2020	AZ	Guadalupe	18602	a	T	0.0194805	770	cat	H	cTt	L	2	0/45836	0/9092	Nsyn
227	26_May_2020	AZ	Guadalupe	18713	c	T	0.0204678	342	gcc	A	gTc	V	1	71/45836	0/9092	Nsyn
227	26_May_2020	AZ	Guadalupe	19690	g	T	0.0205224	536	gtt	V	Ttt	F	5	0/45836	0/9092	Nsyn
227	26_May_2020	AZ	Guadalupe	20288	a	G	0.995851	241	gaa	E	gGa	G	23	1/45836	0/9092	Nsyn
227	26_May_2020	AZ	Guadalupe	21206	t	C	0.0100671	596	ctc	L	cCc	P	1	0/45836	0/9092	Nsyn
227	26_May_2020	AZ	Guadalupe	21224	g	T	0.0333333	600	tgg	W	tTg	L	2	0/45836	0/9092	Nsyn
227	26_May_2020	AZ	Guadalupe	21271	t	A	0.00932642	965	ttt	F	Att	I	3	0/45836	0/9092	Nsyn
227	26_May_2020	AZ	Guadalupe	21564	t	G	0.0212766	282	atg	M	aGg	R	1	0/45836	0/9092	Nsyn
227	26_May_2020	AZ	Guadalupe	22973	g	A	0.0383795	469	gaa	E	Aaa	K	2	0/45836	0/9092	Nsyn
227	26_May_2020	AZ	Guadalupe	23403	a	G	1	403	gat	D	gGt	G	52	33496/45836	6667/9092	Nsyn
227	26_May_2020	AZ	Guadalupe	23576	g	T	0.0356653	729	gct	A	Tct	S	2	0/45836	0/9092	Nsyn
227	26_May_2020	AZ	Guadalupe	25466	c	T	0.018598	699	cct	P	cTt	L	1	7/45836	1/9092	Nsyn
227	26_May_2020	AZ	Guadalupe	25651	t	C	0.0170524	821	ttt	F	Ctt	L	1	0/45836	0/9092	Nsyn
227	26_May_2020	AZ	Guadalupe	25904	c	T	0.0854271	199	tca	S	tTa	L	1	39/45836	9/9092	Nsyn
227	26_May_2020	AZ	Guadalupe	26246	t	C	0.00858896	815	atg	M	aCg	T	2	0/45836	0/9092	Nsyn
227	26_May_2020	AZ	Guadalupe	27090	g	C	0.0167015	479	gac	D	Cac	H	1	0/45836	0/9092	Nsyn
227	26_May_2020	AZ	Guadalupe	27090	g	T	0.0167015	479	gac	D	Tac	Y	1	0/45836	0/9092	Nsyn
227	26_May_2020	AZ	Guadalupe	27115	g	T	0.0372671	483	cgc	R	cTc	L	4	0/45836	0/9092	Nsyn
227	26_May_2020	AZ	Guadalupe	27233	t	C	0.0474138	232	ata	I	aCa	T	1	6/45836	0/9092	Nsyn
227	26_May_2020	AZ	Guadalupe	27518	g	A	0.00898204	668	ggc	G	gAc	D	2	0/45836	0/9092	Nsyn
227	26_May_2020	AZ	Guadalupe	27610	c	T	0.0200893	448	cac	H	Tac	Y	1	7/45836	0/9092	Nsyn
227	26_May_2020	AZ	Guadalupe	27793	t	C	0.0113422	529	ttt	F	tCt	S	1	1/45836	0/9092	Nsyn
227	26_May_2020	AZ	Guadalupe	27895	t	C	0.0101729	983	atg	M	aCg	T	1	2/45836	2/9092	Nsyn
227	26_May_2020	AZ	Guadalupe	27915	g	T	0.0154839	775	gga	G	Tga	*	1	23/45836	3/9092	Nsyn
227	26_May_2020	AZ	Guadalupe	27962	g	T	0.0160183	874	cag	Q	caT	H	4	3/45836	3/9092	Nsyn
227	26_May_2020	AZ	Guadalupe	27993	g	A	0.0104457	1436	gat	D	Aat	N	1	0/45836	0/9092	Nsyn
227	26_May_2020	AZ	Guadalupe	28368	g	A	0.00654664	1222	cgc	R	cAc	H	2	39/45836	1/9092	Nsyn
227	26_May_2020	AZ	Guadalupe	28409	c	T	0.0348548	1205	ccc	P	Tcc	S	3	0/45836	0/9092	Nsyn
227	26_May_2020	AZ	Guadalupe	28548	g	T	0.00928793	1938	aga	R	aTa	I	4	0/45836	0/9092	Nsyn
227	26_May_2020	AZ	Guadalupe	28557	g	T	0.0221154	1040	cgt	R	cTt	L	3	2/45836	0/9092	Nsyn
227	26_May_2020	AZ	Guadalupe	28638	c	G	0.00125628	796	ccc	P	cGc	R	1	0/45836	0/9092	Nsyn
227	26_May_2020	AZ	Guadalupe	28638	c	A	0.996231	796	ccc	P	cAc	H	28	0/45836	0/9092	Nsyn
227	26_May_2020	AZ	Guadalupe	29034	c	T	0.00884956	1356	gct	A	gTt	V	3	3/45836	1/9092	Nsyn
227	26_May_2020	AZ	Guadalupe	29240	g	A	0.025974	693	gaa	E	Aaa	K	1	0/45836	0/9092	Nsyn
227	26_May_2020	AZ	Guadalupe	29263	g	T	0.0229555	697	tgg	W	tgT	C	1	0/45836	0/9092	Nsyn
227	26_May_2020	AZ	Guadalupe	29367	c	T	0.0423654	1133	cca	P	cTa	L	2	5/45836	4/9092	Nsyn
227	26_May_2020	AZ	Guadalupe	238	t	G	0.0104302	767	NA	NA	NA	NA	3	1/45836	0/9092	Syn
227	26_May_2020	AZ	Guadalupe	241	c	T	1	769	NA	NA	NA	NA	52	32953/45836	6528/9092	Syn
227	26_May_2020	AZ	Guadalupe	355	c	T	0.0112835	709	ggc	G	ggT	G	1	4/45836	1/9092	Syn
227	26_May_2020	AZ	Guadalupe	556	c	T	0.00478796	1462	tac	Y	taT	Y	4	2/45836	2/9092	Syn
227	26_May_2020	AZ	Guadalupe	583	c	T	0.0232399	1463	gtc	V	gtT	V	2	40/45836	2/9092	Syn
227	26_May_2020	AZ	Guadalupe	2626	g	A	0.0116732	514	ggg	G	ggA	G	2	13/45836	3/9092	Syn
227	26_May_2020	AZ	Guadalupe	2899	t	C	0.015873	819	gct	A	gcC	A	1	0/45836	0/9092	Syn
227	26_May_2020	AZ	Guadalupe	3037	c	T	1	372	ttc	F	ttT	F	49	33404/45836	6645/9092	Syn
227	26_May_2020	AZ	Guadalupe	4579	t	A	0.0543131	313	ctt	L	ctA	L	1	18/45836	4/9092	Syn
227	26_May_2020	AZ	Guadalupe	5144	c	T	0.10917	229	cta	L	Tta	L	4	13/45836	1/9092	Syn
227	26_May_2020	AZ	Guadalupe	5281	c	T	0.031185	481	aac	N	aaT	N	2	2/45836	2/9092	Syn
227	26_May_2020	AZ	Guadalupe	8099	c	T	0.0274725	364	cta	L	Tta	L	2	1/45836	0/9092	Syn
227	26_May_2020	AZ	Guadalupe	10747	c	T	0.0106707	656	aac	N	aaT	N	1	5/45836	0/9092	Syn
227	26_May_2020	AZ	Guadalupe	11479	c	T	0.0242756	1277	atc	I	atT	I	1	1/45836	0/9092	Syn
227	26_May_2020	AZ	Guadalupe	12349	t	C	0.00791296	1011	gct	A	gcC	A	2	0/45836	0/9092	Syn
[truncated: 5,974 more rows]
